# Supplementary material for: Next Generation Sequencing Reveals the Expression of a Unique miRNA Profile in Response to a Gram-Positive Bacterial Infection
Source: PLoS One. 2013 Mar 5;8(3):e57543. doi: 10.1371/journal.pone.0057543 (PMC3589390; doi:10.1371/journal.pone.0057543)
Supplement: Table S1 — Summary read statistics, barcodes and adaptor sequences for each mammary epithelial cell miRNAseq library. (XLS) [file pone.0057543.s004.xls]

## Sheet: total count
Sample ID	Barcode	Cell Type	Sample	Raw Reads	Untrimmed Reads	Reads Trimmed by Cutadapt	% Reads Trimmed by Cutadapt	Reads too short to align	% Reads too short to align	Reads after trimming	% Reads after trimming	Reads After fastq quality filter	% Reads After fastq quality filter	Reads After fastq quality trimmer	% Reads After fastq quality trimmer	Reads Novoalign Uniquely Aligned to UMD3.1	% Reads Novoalign Uniquely Aligned to UMD3.1	Flow Cell ID	Lane Number	Sample ID	Library prep kit	Library Prep Date	Library Prep Technician	Sequencing Date	Sequencing Chemistry
1 hour control (replicate 1)	GGCTAC	Mammary epithelial cell	1 hrs control	13416237	207035	13209202	98.4568	9156633	69.3201	4052569	30.2065	4048293	30.1746	4040468	30.1163	1665740	12.4159	67	6	CB1	Scriptminer	2011-10-26	Nathan	2011-12-13	TruSeq V3 reagents
1 hour control (replicate 2)	CGATGT	Mammary epithelial cell	1 hrs control	14190052	657565	13532487	95.366	4842877	35.787	8689610	61.2373	8683904	61.1971	8674963	61.1341	4965027	34.9895	67	7	CB2	Scriptminer	2011-10-26	Nathan	2011-12-13	TruSeq V3 reagents
1 hour control (replicate 3)	TTAGGC	Mammary epithelial cell	1 hrs control	16743831	1410051	15333780	91.5787	10199375	66.5157	5134405	30.6645	5131109	30.6448	5073997	30.3037	2552886	15.2467	67	4	CB3	Scriptminer	2011-10-26	Nathan	2011-12-13	TruSeq V3 reagents
1 hour infected (replicate 1)	ACTTGA	Mammary epithelial cell	1 hrs infected	14271728	638632	13633096	95.5252	4425619	32.4623	9207477	64.5155	9197707	64.447	9185280	64.36	5207454	36.4879	67	6	IB1	Scriptminer	2011-10-26	Nathan	2011-12-13	TruSeq V3 reagents
1 hour infected (replicate 2)	GATCAG	Mammary epithelial cell	1 hrs infected	13794847	381773	13413074	97.2325	6095463	45.4442	7317611	53.046	7312336	53.0077	7302460	52.9361	3960033	28.7066	67	7	IB2	Scriptminer	2011-10-26	Nathan	2011-12-13	TruSeq V3 reagents
1 hour infected (replicate 3)	TAGCTT	Mammary epithelial cell	1 hrs infected	28960252	1330008	27630244	95.4075	6983901	25.2763	20646343	71.292	20642820	71.2798	20636491	71.258	14453054	49.9065	77	1	IB3	Scriptminer	2012-01-24	Nathan	2012-03-20	TruSeq V3 reagents
2 hour control (replicate 1)	CAGATC	Mammary epithelial cell	2 hrs control	28322206	792892	27529314	97.2005	17071484	62.012	10457830	36.9245	10449030	36.8934	10435487	36.8456	4384975	15.4825	67	7	CC1	Scriptminer	2011-10-26	Nathan	2011-12-13	TruSeq V3 reagents
2 hour control (replicate 2)	ACTTGA	Mammary epithelial cell	2 hrs control	30086589	2157173	27929416	92.8301	19896884	71.2399	8032532	26.698	8026421	26.6777	7925919	26.3437	2743404	9.11836	67	4	CC2	Scriptminer	2011-10-26	Nathan	2011-12-13	TruSeq V3 reagents
2 hour control (replicate 3)	GATCAG	Mammary epithelial cell	2 hrs control	13938395	1091685	12846710	92.1678	9938550	77.3626	2908160	20.8644	2904331	20.8369	2857745	20.5027	752590	5.3994	67	4	CC3	Scriptminer	2011-10-26	Nathan	2011-12-13	TruSeq V3 reagents
2 hour infected (replicate 1)	TGACCA	Mammary epithelial cell	2 hrs infected	16524815	2049243	14475572	87.599	7806196	53.9267	6669376	40.3598	6664910	40.3327	6599817	39.9388	3569339	21.5999	67	4	IC1	Scriptminer	2011-10-26	Nathan	2011-12-13	TruSeq V3 reagents
2 hour infected (replicate 2)	ACAGTG	Mammary epithelial cell	2 hrs infected	17085890	509659	16576231	97.0171	9666656	58.3164	6909575	40.4402	6902049	40.3962	6891188	40.3326	3901877	22.8368	67	6	IC2	Scriptminer	2011-10-26	Nathan	2011-12-13	TruSeq V3 reagents
2 hour infected (replicate 3)	GCCAAT	Mammary epithelial cell	2 hrs infected	18152687	1092563	17060124	93.9813	11183176	65.5516	5876948	32.3751	5871343	32.3442	5864231	32.305	3082575	16.9814	67	7	IC3	Scriptminer	2011-10-26	Nathan	2011-12-13	TruSeq V3 reagents
4 hour control (replicate 1)	TTAGGC	Mammary epithelial cell	4 hrs control	15273961	501714	14772247	96.7152	7841977	53.0859	6930270	45.3731	6925289	45.3405	6915758	45.2781	3787608	24.7978	67	7	CD1	Scriptminer	2011-10-26	Nathan	2011-12-13	TruSeq V3 reagents
4 hour control (replicate 2)	TGACCA	Mammary epithelial cell	4 hrs control	13543447	544718	12998729	95.978	6557510	50.4473	6441219	47.5597	6434614	47.5109	6424760	47.4381	3600583	26.5854	67	6	CD2	Scriptminer	2011-10-26	Nathan	2011-12-13	TruSeq V3 reagents
4 hour control (replicate 3)	ACAGTG	Mammary epithelial cell	4 hrs control	17329021	1616604	15712417	90.6711	9994471	63.6087	5717946	32.9964	5713836	32.9726	5647588	32.5903	2996807	17.2936	67	4	CD3	Scriptminer	2011-10-26	Nathan	2011-12-13	TruSeq V3 reagents
4 hour infected (replicate 1)	TAGCTT	Mammary epithelial cell	4 hrs infected	15351189	517996	14833193	96.6257	7864890	53.0222	6968303	45.3926	6963563	45.3617	6954280	45.3012	3946736	25.7096	67	7	ID1	Scriptminer	2011-10-26	Nathan	2011-12-13	TruSeq V3 reagents
4 hour infected (replicate 2)	GGCTAC	Mammary epithelial cell	4 hrs infected	15887867	1659823	14228044	89.5529	7810805	54.8973	6417239	40.3908	6413262	40.3658	6341169	39.912	3590914	22.6016	67	4	ID2	Scriptminer	2011-10-26	Nathan	2011-12-13	TruSeq V3 reagents
4 hour infected (replicate 3)	CGATGT	Mammary epithelial cell	4 hrs infected	15968339	501254	15467085	96.861	7485946	48.3992	7981139	49.981	7972994	49.93	7959984	49.8485	4259673	26.6757	67	6	ID3	Scriptminer	2011-10-26	Nathan	2011-12-13	TruSeq V3 reagents
6 hour control (replicate 1)	GATCAG	Mammary epithelial cell	6 hrs control	17494397	538323	16956074	96.9229	8611706	50.7883	8344368	47.6974	8333886	47.6375	8319808	47.557	4136993	23.6475	67	6	CE1	Scriptminer	2011-10-26	Nathan	2011-12-13	TruSeq V3 reagents
6 hour control (replicate 2)	TAGCTT	Mammary epithelial cell	6 hrs control	13965218	458364	13506854	96.7178	7176006	53.1286	6330848	45.333	6323919	45.2834	6312822	45.2039	3006534	21.5287	67	6	CE2	Scriptminer	2011-10-26	Nathan	2011-12-13	TruSeq V3 reagents
6 hour control (replicate 3)	GGCTAC	Mammary epithelial cell	6 hrs control	13610030	254100	13355930	98.133	7791526	58.3376	5564404	40.8846	5560734	40.8576	5553854	40.8071	2553380	18.761	67	7	CE3	Scriptminer	2011-10-26	Nathan	2011-12-13	TruSeq V3 reagents
6 hour infected (replicate 1)	GCCAAT	Mammary epithelial cell	6 hrs infected	28378850	1291978	27086872	95.4474	10525013	38.8565	16561859	58.3599	16558453	58.3479	16552189	58.3258	9283191	32.7117	77	1	IE1	Scriptminer	2012-01-24	Nathan	2012-03-20	TruSeq V3 reagents
6 hour infected (replicate 2)	CAGATC	Mammary epithelial cell	6 hrs infected	26195614	878009	25317605	96.6483	10854398	42.8729	14463207	55.2123	14460105	55.2005	14455131	55.1815	7790276	29.7389	77	1	IE2	Scriptminer	2012-01-24	Nathan	2012-03-20	TruSeq V3 reagents
6 hour infected (replicate 3)	ACTTGA	Mammary epithelial cell	6 hrs infected	32437670	2223603	30214067	93.145	4317752	14.2905	25896315	79.8341	25891345	79.8188	25884920	79.7989	16061953	49.5164	77	1	IE3	Scriptminer	2012-01-24	Nathan	2012-03-20	TruSeq V3 reagents
Epibio Scriptminer small RNA-Seq Library Preparation Kit (Cat. No. SMMP101212) Adaptor sequences:
5' AATGATACGGCGACCACCGACAGGTTCAGAGTTCTACAGTCCGACGATC --- cDNA (sense orientation) ------- AGATCGGAAGAGCACACGTCTGAACTCCAGTCAC(Barcode)ATCTCGTATGCCGTCTTCTGCTTG 3’
3' TTACTATGCCGCTGGTGGCTGTCCAAGTCTCAAGATGTCAGGCTGCTAG --- cDNA (antisense orientation) --- TCTAGCCTTCTCGTGTGCAGACTTGAGGTCAGTG(Barcode)TAGAGCATACGGCAGAAGACGAAC 5'
Reverse complement:
5' CAAGCAGAAGACGGCATACGAGAT(Barcode)GTGACTGGAGTTCAGACGTGTGCTCTTCCGATCT --- cDNA (antisense orientation) --- GATCGTCGGACTGTAGAACTCTGAACCTGTCGGTGGTCGCCGTATCATT 3'
