# Supplementary material for: Next Generation Sequencing Reveals the Expression of a Unique miRNA Profile in Response to a Gram-Positive Bacterial Infection
Source: PLoS One. 2013 Mar 5;8(3):e57543. doi: 10.1371/journal.pone.0057543 (PMC3589390; doi:10.1371/journal.pone.0057543)
Supplement: Table S2 — RNA integrity, quantity, 28S/18S ratio, and miRNA quantity for each of the 24 samples. (XLS) [file pone.0057543.s005.xls]

## Sheet: Sheet1
Sample Name	RNA Integrity Value (RIN)	RNA concentration ng/µl	rRNA Ratio (28S/18S)	miRNA concentration pg/µl
1 hour control (replicate 1)	10	442	2.2	261.3
1 hour control (replicate 2)	10	382	2.1	318.4
1 hour control (replicate 3)	10	436	2.2	233.7
1 hour infected (replicate 1)	10	488	2.2	415.6
1 hour infected (replicate 2)	10	398	2.2	308.6
1 hour infected (replicate 3)	10	469	2.1	442.1
2 hour control (replicate 1)	10	331	2.3	958.3
2 hour control (replicate 2)	10	288	1.9	628.2
2 hour control (replicate 3)	10	248	2.2	630.2
2 hour infected (replicate 1)	10	391	2.1	525.1
2 hour infected (replicate 2)	10	437	2.2	382.7
2 hour infected (replicate 3)	10	395	2.1	699.5
4 hour control (replicate 1)	9.8	229	2	214.4
4 hour control (replicate 2)	9.8	314	2	173.4
4 hour control (replicate 3)	10	170	2	247.6
4 hour infected (replicate 1)	9.7	272	1.9	622.6
4 hour infected (replicate 2)	9.8	242	1.9	708
4 hour infected (replicate 3)	9.9	302	2.1	814.4
6 hour control (replicate 1)	9.8	284	2	696.7
6 hour control (replicate 2)	9.8	259	2	662.2
6 hour control (replicate 3)	9.7	240	2	566.7
6 hour infected (replicate 1)	9.8	244	2.1	165.9
6 hour infected (replicate 2)	9.6	226	1.9	173.9
6 hour infected (replicate 3)	9.7	227	2	322.1
