# Supplementary material for: Next Generation Sequencing Reveals the Expression of a Unique miRNA Profile in Response to a Gram-Positive Bacterial Infection
Source: PLoS One. 2013 Mar 5;8(3):e57543. doi: 10.1371/journal.pone.0057543 (PMC3589390; doi:10.1371/journal.pone.0057543)
Supplement: Table S3 — miRNAs that are expressed at ≥1 tag per million in bovine mammary epithelial cells. (XLS) [file pone.0057543.s006.xls]

## Sheet: Sheet1
Bovine miRNAs	Average counts
bta-mir-21	494384
bta-mir-184	117059
bta-mir-27a	62357.3
bta-mir-205	38075.7
bta-mir-200a	29671.2
bta-mir-200b	26416.7
bta-mir-27b	19381.2
bta-let-7i	17734.9
bta-mir-3596	16223.7
bta-mir-151	15359.6
bta-mir-23b	13036.6
bta-mir-23a	12792.7
bta-mir-22	10278.3
bta-mir-200c	9976.41
bta-mir-99a	9694.29
bta-mir-16b	5509.05
bta-mir-31	5435.28
bta-mir-340	4878.53
bta-mir-221	4508.17
bta-mir-423	3550.64
bta-mir-29a	3273.93
bta-mir-30d	3267.9
bta-mir-140	3204.36
bta-mir-26b	2971.59
bta-mir-222	2865.95
bta-mir-210	2619.16
bta-mir-193a	2445.29
bta-mir-106b	2438.15
bta-mir-34a	2415.12
bta-mir-429	2371.78
bta-mir-17	2255.76
bta-mir-25	2067.09
bta-mir-16a	1910.33
bta-let-7g	1885.07
bta-mir-141	1583.08
bta-mir-425	1576.28
bta-mir-1307	1434.1
bta-mir-28	1428.64
bta-mir-93	1382.38
bta-mir-148b	1337.5
bta-mir-125a	1316.9
bta-mir-24-2	1200.28
bta-mir-130a	1183.29
bta-mir-30a	1116.05
bta-mir-128-2	1073.53
bta-mir-148a	1028.79
bta-mir-30e	996.279
bta-mir-30c	976.759
bta-let-7e	942.644
ENSBTAG00000044946	931.221
bta-mir-128-1	921.398
bta-mir-100	899.047
bta-mir-15a	893.956
bta-mir-342	855.89
bta-mir-374a	824.798
bta-mir-185	785.59
bta-let-7c	763.588
bta-mir-99b	762.838
bta-mir-224	722.846
bta-mir-96	693.048
bta-mir-2284x	678.91
bta-mir-186	665.049
bta-let-7d	635.652
bta-mir-98	623.369
bta-mir-331	588.912
bta-mir-532	586.757
bta-mir-361	543.612
bta-mir-15b	517.499
bta-mir-191	505.352
bta-mir-452	487.129
bta-mir-182	483.061
bta-mir-192	458.095
bta-mir-362	453.28
bta-mir-30b	441.64
bta-mir-421	421.632
bta-mir-152	416.488
bta-mir-32	383.751
bta-mir-3431	377.964
bta-mir-1271	372.903
bta-mir-500	371.912
bta-mir-29b-2	350.353
bta-let-7f-2	331.163
bta-mir-130b	316.741
bta-mir-92b	304.19
bta-mir-652	288.899
bta-mir-92a	286.052
bta-mir-24-1	278.693
bta-mir-378	273.953
bta-mir-345	269.415
bta-mir-484	258.244
bta-mir-34c	255.43
bta-mir-204	250.123
bta-mir-18a	245.509
bta-mir-33a	216.685
bta-mir-29c	202.55
bta-mir-455	196.476
bta-mir-328	188.787
bta-mir-183	178.619
bta-mir-660	174.663
bta-mir-34b	172.437
bta-mir-147	170.319
bta-mir-149	158.9
bta-mir-296	156.93
bta-mir-1306	156.428
bta-mir-33b	151.595
bta-mir-194-2	149.204
bta-mir-125b-1	144.448
bta-mir-20a	139.997
bta-mir-193b	120.331
bta-mir-301a	116.869
bta-mir-146b	110.274
bta-mir-671	104.457
bta-mir-196b	104.33
bta-mir-197	101.109
bta-mir-181d	99.0743
bta-mir-125b-2	97.3475
bta-mir-155	94.3403
bta-mir-30f	92.3005
bta-mir-107	90.5595
bta-mir-19a	89.4247
bta-let-7f-1	74.8847
bta-mir-1388	74.4522
bta-mir-7-2	69.4773
bta-mir-1249	66.7976
bta-mir-29e	65.1597
bta-mir-769	65.0517
bta-mir-188	64.0882
bta-mir-330	62.1896
bta-let-7a-1	60.0442
bta-mir-545	60.042
bta-mir-335	56.9732
bta-mir-138-1	56.8858
bta-mir-708	55.6219
bta-mir-339	54.3423
bta-mir-324	52.6473
bta-mir-374b	48.2769
bta-mir-126	46.7162
bta-mir-143	44.8837
bta-mir-181c	44.7084
bta-mir-139	44.1761
bta-mir-874	42.8491
bta-mir-744	40.1862
bta-mir-2443	40.0291
bta-mir-877	38.8947
bta-mir-195	38.1462
bta-mir-29b-1	35.5195
bta-let-7a-2	34.2616
bta-mir-181a-1	33.2655
bta-mir-2408	32.9538
bta-mir-504	32.0325
bta-mir-26a-2	27.9884
bta-mir-365	27.4255
bta-mir-3613	25.8562
bta-mir-375	25.2987
bta-mir-615	25.2694
bta-mir-103-2	23.5416
bta-mir-2387	23.1222
bta-mir-454	22.5686
bta-mir-499	22.0035
bta-mir-132	21.3727
bta-mir-502b	21.2328
bta-mir-196a-2	20.7082
bta-mir-2299	20.0739
bta-mir-411	19.9648
bta-mir-181b-2	19.5333
bta-mir-2419	19.5278
bta-mir-218-1	19.4671
bta-let-7a-3	18.1983
bta-mir-2336	17.4176
bta-mir-19b-2	17.2016
bta-mir-379	17.109
bta-mir-491	16.8525
bta-mir-494	16.2237
bta-mir-3432-2	16.1296
bta-mir-122	15.7327
bta-mir-1296	13.9702
bta-mir-505	13.3778
bta-mir-101	13.2705
ENSBTAG00000047296	13.1549
bta-mir-1343	13.1335
bta-mir-2284p	11.3724
ENSBTAG00000046881	10.614
bta-mir-181a-2	10.3283
bta-mir-190a	9.97339
bta-mir-2399	9.89489
bta-mir-2313	9.82735
bta-mir-2461	9.51809
bta-mir-628	9.12808
bta-mir-365-2	7.81868
bta-mir-26c	7.64432
bta-mir-326	7.51859
bta-mir-409a	7.45232
bta-mir-2344	7.16972
bta-mir-129-2	7.00224
bta-mir-760	6.72983
ENSBTAG00000030040	6.62079
bta-mir-92	6.42137
ENSBTAG00000047677	6.34289
bta-mir-2316	6.29219
bta-mir-381	6.27518
bta-mir-2320	6.2618
bta-mir-2474	6.14282
ENSBTAG00000037500	5.76613
bta-mir-10a	5.51716
bta-mir-2307	5.2476
bta-mir-19b	5.22943
bta-mir-450b	4.99097
bta-mir-2346	4.88632
btamir-503	4.87514
bta-mir-1185	4.8221
bta-mir-2397	4.81747
bta-mir-2448	4.80877
bta-mir-301b	4.77531
bta-mir-497	4.65404
bta-mir-187	4.4723
bta-mir-2431	4.24546
ENSBTAG00000045885	4.16217
bta-mir-138-2	4.16028
bta-mir-424	3.9968
bta-mir-376c	3.89529
bta-mir-542	3.78582
bta-mir-194-1	3.7779
bta-mir-145	3.65122
bta-mir-380	3.56364
bta-mir-495	3.51156
bta-mir-486	3.32701
bta-mir-592	3.22265
bta-mir-2308	3.08808
bta-mir-2355	2.82247
bta-mir-215	2.81524
ENSBTAG00000047440	2.6919
bta-mir-2416	2.62958
bta-mir376e	2.58343
bta-mir-20b	2.57096
bta-mir-2447	2.55892
bta-mir-1468	2.54646
bta-mir-543	2.48527
bta-mir-299	2.43302
bta-mir-2284t	2.42351
bta-mir-2339	2.39034
bta-mir-2468	2.35667
bta-mir-2370	2.3237
ENSBTAG00000048117	2.29988
bta-mir-2455	2.21557
bta-mir-2300a	1.99534
bta-mir-212	1.98484
bta-mir-654	1.9363
bta-mir-2285b	1.90714
bta-mir-103-1	1.9061
bta-mir-2477	1.90176
bta-mir-214	1.87981
bta-mir-2368	1.85852
bta-mir-411c	1.83051
bta-mir-2460	1.81953
bta-mir-2454	1.67208
bta-mir-376b	1.58791
bta-mir-369	1.57304
bta-mir-154c	1.57236
bta-mir-2388	1.56193
bta-mir-1224	1.51134
bta-mir-329b	1.5065
bta-mir-3578	1.50321
bta-mir-106	1.41986
bta-mir-2398	1.39638
bta-mir-95	1.34918
bta-mir-146a	1.23721
bta-mir-2466	1.22549
bta-mir-2342	1.21976
bta-mir-338	1.20409
bta-mir-763	1.18022
bta-mir-181b-1	1.17501
bta-mir-10b	1.1246
bta-mir-2400	1.11312
bta-mir-2483	1.0695
bta-mir-2367	1.05916
bta-mir-2439	0.958041
