# Supplementary material for: Next Generation Sequencing Reveals the Expression of a Unique miRNA Profile in Response to a Gram-Positive Bacterial Infection
Source: PLoS One. 2013 Mar 5;8(3):e57543. doi: 10.1371/journal.pone.0057543 (PMC3589390; doi:10.1371/journal.pone.0057543)
Supplement: Table S4 — Summary of lipopolysaccharide (LPS) responsive microRNAs. 145 miRNAs that have been identified as being differentially expressed in response to LPS across multiple different species and tissues. (XLSX) [file pone.0057543.s007.xlsx]

## Sheet: Sheet1
MicroRNA	Organism	Response to LPS	Cell-type	MicroRNA response to S. uberis hpi	PMID:
mmu-miR-223	Mouse	Down-regulated	Macrophage		22937006
mmu-miR-155	Mouse	Up-regulated	PBMCs		22745684
mmu-miR-34a	Mouse	Down-regulated	Macrophage		22483937
dre-miR-122	Zebrafish	Up-regulated	liver (ZFL) cells		22419229
dre-miR-192	Zebrafish	Up-regulated	liver (ZFL) cells		22419229
dre-miR-194a	Zebrafish	Up-regulated	liver (ZFL) cells		22419229
mmu-miR-146a	Mouse	Up-regulated	Macrophage		22415194
mmu-miR-155	Mouse	Up-regulated	Macrophage		22415194
mmu-miR-27a	Mouse	Down-regulated	Macrophage		22415194
mmu-miR-532-5p	Mouse	Down-regulated	Macrophage		22415194
mmu-miR-155	Mouse	Up-regulated	Macrophage		22326887
bta-miR-155	Cow	Up-regulated	Monocyte		22033210
bta-miR-146a	Cow	Up-regulated	Monocyte		22033210
hsa-miR-155	Human	Up-regulated	Monocyte		21913990
hsa-miR-18a	Human	Up-regulated	Monocyte		21913990
Let-7i	Rat	Up-regulated	Dendritic cells		21742974
hsa-miR-107	Mouse	Down-regulated	pBMDM/PBMC		21628465
has-miR-146a	Mouse	Up-regulated	pBMDM/PBMC		21628465
mmu-miR-98	Mouse	Down-regulated	Macrophage	bta-miR-98/up-regulated/4 hpi	21609717
miR-142-3p	Mouse	Up-regulated	Dendritic cells		21474672
hsa-miR-1282	Human	Up-regulated	human middle ear epithelial cell		21377743
hsa-miR-193a 5p	Human	Up-regulated	human middle ear epithelial cell	bta-miR-193a/down-regulated/4 hpi	21377743
hsa-miR-1248	Human	Up-regulated	human middle ear epithelial cell		21377743
hsa-miR-423 5p	Human	Up-regulated	human middle ear epithelial cell		21377743
hsa-miR-1827	Human	Up-regulated	human middle ear epithelial cell		21377743
hsa-miR-210	Human	Down-regulated	human middle ear epithelial cell	bta-miR-210/up-regulated/6 hpi	21377743
hsa-miR-188 5p	Human	Down-regulated	human middle ear epithelial cell		21377743
hsa-miR-203	Human	Down-regulated	human middle ear epithelial cell		21377743
hsa-miR-494	Human	Down-regulated	human middle ear epithelial cell	bta-miR-494/up-regulated/6 hpi	21377743
hsa-miR-301b	Human	Down-regulated	human middle ear epithelial cell		21377743
hsa-miR-658	Human	Down-regulated	human middle ear epithelial cell		21377743
hsa-miR-675	Human	Down-regulated	human middle ear epithelial cell		21377743
hsa-miR-503	Human	Down-regulated	human middle ear epithelial cell		21377743
hsa-miR-886 5p	Human	Down-regulated	human middle ear epithelial cell		21377743
has-miR-17-3p	Human	Up-regulated	HeLa		21370248
has-miR-106a	Human	Up-regulated	HeLa		21370248
mmu-miR-1244	Mouse	Up-regulated	Spleen		21320120
rno-miR-146a	Rat	Up-regulated	alveolar macrophages		20854734
hsa-miR-525-5p	Human	Up-regulated	Monocytes		20706588
hsa-miR-155	Human	Up-regulated	Monocytes		20622002
has-miR-663	Human	Up-regulated	Monocytes		20622002
hsa-miR-125b	Human	Up-regulated	Macrophage		20351193
hsa-let-7a	Human	Down-regulated	Macrophage		20351193
hsa-miR-27b	Human	Up-regulated	THP1-monocyte		20164187
hsa-miR-21	Mouse	Up-regulated	Macrophage		19946272
hsa-146a	Human	Up-regulated	THP1-monocyte		19918258
hsa-miR-132	Human	Up-regulated	THP1-monocyte		19918258
hsa-miR-155	Human	Up-regulated	THP1-monocyte		19918258
mmu-miR-155	Mouse	Up-regulated	Monocytes		19596814
hsa-miR-98	Human	Down-regulated	Cholangiocyte	bta-miR-98/up-regulated/4 hpi	19592657
hsa-let-7	Human	Down-regulated	Cholangiocyte		19592657
hsa-miR-155	Mouse	Up-regulated	Macrophage		19423639
hsa-miR-146a	Human	Up-regulated	Monocytes		19390647
hsa-miR-155	Mouse	Up-regulated	Macrophage		19359473
hsa-miR-346	Human	Up-regulated	Fibroblast like sinovial cells		19342689
hsa-miR-143	Human	Up-regulated	leukocytes		19284987
hsa-miR-146b	Human	Down-regulated	leukocytes		19284987
hsa-miR-150	Human	Down-regulated	leukocytes		19284987
hsa-miR-342	Human	Down-regulated	leukocytes		19284987
hsa-let-7g	Human	Down-regulated	leukocytes		19284987
hsa-miR-155	Mouse	Up-regulated	Dendritic cells		19193853
mmu-miR-21	Mouse	Up-regulated	Lung tissue		17640343
mmu-miR-25	Mouse	Up-regulated	Lung tissue		17640343
mmu-miR-27b	Mouse	Up-regulated	Lung tissue		17640343
mmu-miR-100	Mouse	Up-regulated	Lung tissue	bta-miR-100/down-regulated/6 hpi	17640343
mmu-miR-140	Mouse	Up-regulated	Lung tissue		17640343
mmu-miR-142-3p	Mouse	Up-regulated	Lung tissue		17640343
mmu-miR-181c	Mouse	Up-regulated	Lung tissue		17640343
mmu-miR-187	Mouse	Up-regulated	Lung tissue		17640343
mmu-miR-194	Mouse	Up-regulated	Lung tissue		17640343
mmu-miR-214	Mouse	Up-regulated	Lung tissue		17640343
mmu-miR-223	Mouse	Up-regulated	Lung tissue		17640343
mmu-miR-224	Mouse	Up-regulated	Lung tissue		17640343
mmu-miR-698		Down-regulated	Lung		22849760
mmu-miR-467b		Down-regulated	Lung		22849760
mmu-miR-466b-3-3p		Down-regulated	Lung		22849760
mmu-miR-376a		Down-regulated	Lung		22849760
mmu-miR-211		Down-regulated	Lung		22849760
mmu-miR-466a-3p		Down-regulated	Lung		22849760
mmu-miR-471		Down-regulated	Lung		22849760
mmu-miR-875-3p		Down-regulated	Lung		22849760
mmu-miR-493		Down-regulated	Lung		22849760
mmu-miR-694		Down-regulated	Lung		22849760
mmu-miR-704		Down-regulated	Lung		22849760
mmu-miR-574-3p		Down-regulated	Lung		22849760
mmu-miR-485		Down-regulated	Lung		22849760
mmu-miR-470		Down-regulated	Lung		22849760
mmu-miR-466d-5p		Down-regulated	Lung		22849760
mmu-let-7a		Down-regulated	Lung		22849760
mmu-miR-34b-3p		Down-regulated	Lung		22849760
mmu-miR-293		Down-regulated	Lung		22849760
mmu-miR-1902		Down-regulated	Lung		22849760
mmu-miR-494		Down-regulated	Lung	bta-miR-494/up-regulated/6 hpi	22849760
mmu-miR-467f		Down-regulated	Lung		22849760
mmu-miR-204		Down-regulated	Lung		22849760
mmu-miR-294		Down-regulated	Lung		22849760
mmu-miR-130a		Down-regulated	Liver	bta-miR-130a/down-regulated/6 hpi	22849760
mmu-miR-126-3p		Down-regulated	Liver		22849760
mmu-miR-193		Down-regulated	Liver		22849760
mmu-miR-690		Down-regulated	Liver		22849760
mmu-miR-805		Down-regulated	Liver		22849760
mmu-miR-221		Down-regulated	Liver		22849760
mmu-miR-29b		Down-regulated	Liver		22849760
mmu-miR-146a		Down-regulated	Liver		22849760
mmu-miR-17		Down-regulated	Liver		22849760
mmu-miR-22		Down-regulated	Liver		22849760
mmu-miR-468		Down-regulated	Spleen		22849760
mmu-miR-672		Down-regulated	Spleen		22849760
mmu-miR-214		Down-regulated	Spleen		22849760
mmu-miR-466d-5p		Down-regulated	Spleen		22849760
mmu-miR-466b-5p		Down-regulated	Spleen		22849760
mmu-miR-18b		Down-regulated	Spleen		22849760
mmu-miR-16		Down-regulated	Spleen		22849760
mmu-miR-669e		Down-regulated	Spleen		22849760
mmu-miR-1195		Down-regulated	Blood		22849760
mmu-miR-667		Down-regulated	Blood		22849760
mmu-miR-690		Down-regulated	Blood		22849760
mmu-miR-880		Down-regulated	Blood		22849760
mmu-miR-34b-3p		Down-regulated	Blood		22849760
mmu-miR-709		Down-regulated	Blood		22849760
mmu-miR-468		Down-regulated	Blood		22849760
mmu-miR-1186		Down-regulated	Blood		22849760
mmu-miR-710		Down-regulated	Blood		22849760
mmu-miR-1897-5p		Down-regulated	Blood		22849760
mmu-miR-466j		Down-regulated	Blood		22849760
mmu-miR-155		Down-regulated	Blood		22849760
mmu-miR-294		Down-regulated	Blood		22849760
mmu-miR-1898		Down-regulated	Blood		22849760
mmu-miR-380-3p		Down-regulated	Blood		22849760
mmu-miR-703		Down-regulated	Blood		22849760
mmu-miR-324-3p		Down-regulated	Blood		22849760
mmu-miR-466d-5p		Down-regulated	Blood		22849760
mmu-miR-206		Down-regulated	Blood		22849760
mmu-miR-678		Down-regulated	Blood		22849760
mmu-miR-691		Down-regulated	Blood		22849760
mmu-miR-532-5p		Down-regulated	Blood		22849760
mmu-miR-685		Down-regulated	Blood		22849760
mmu-miR-1188		Down-regulated	Blood		22849760
mmu-miR-466f-5p		Down-regulated	Blood		22849760
mmu-miR-483		Down-regulated	Blood		22849760
mmu-miR-326		Down-regulated	Blood		22849760
mmu-miR-380-5p		Down-regulated	Blood		22849760
mmu-miR-495		Down-regulated	Blood		22849760
mmu-miR-680		Down-regulated	Blood		22849760
mmu-miR-141		Down-regulated	Blood		22849760
mmu-miR-467e		Down-regulated	Blood		22849760
mmu-miR-1896		Down-regulated	Blood		22849760
mmu-miR-193b		Down-regulated	Blood		22849760
mmu-miR-99b		Down-regulated	Blood		22849760
mmu-miR-673-5p		Down-regulated	Blood		22849760
mmu-miR-882		Down-regulated	Blood		22849760
mmu-miR-1895		Down-regulated	Blood		22849760
mmu-miR-133b		Down-regulated	Blood		22849760
mmu-miR-491		Down-regulated	Blood		22849760
mmu-miR-214		Down-regulated	Blood		22849760
mmu-miR-339-5p		Down-regulated	Blood		22849760
mmu-miR-467h		Down-regulated	Blood		22849760
mmu-miR-134		Down-regulated	Blood		22849760
mmu-miR-466h		Down-regulated	Blood		22849760
mmu-miR-370		Down-regulated	Blood		22849760
mmu-miR-878-5p		Down-regulated	Blood		22849760
mmu-miR-196a		Down-regulated	Blood		22849760
mmu-miR-150		Down-regulated	Blood		22849760
mmu-miR-133a		Down-regulated	Blood		22849760
mmu-miR-186		Down-regulated	Blood		22849760
mmu-miR-223		Up-regulated	Lung		22849760
mmu-miR-155		Up-regulated	Lung		22849760
mmu-miR-21		Up-regulated	Lung		22849760
mmu-miR-667		Up-regulated	Lung		22849760
mmu-let-7a		Up-regulated	Lung		22849760
mmu-miR-146a		Up-regulated	Lung		22849760
mmu-miR-107		Up-regulated	Lung		22849760
mmu-miR-34b-5p		Up-regulated	Lung		22849760
mmu-miR-146b		Up-regulated	Lung		22849760
mmu-miR-133a		Up-regulated	Lung		22849760
mmu-miR-15a		Up-regulated	Lung		22849760
mmu-miR-191		Up-regulated	Lung		22849760
mmu-miR-103		Up-regulated	Lung		22849760
mmu-miR-16		Up-regulated	Lung		22849760
mmu-miR-292-5p		Up-regulated	Liver		22849760
mmu-miR-155		Up-regulated	Spleen		22849760
mmu-miR-21		Up-regulated	Spleen		22849760
mmu-miR-101a		Up-regulated	Spleen		22849760
mmu-miR-15b		Up-regulated	Blood		22849760
mmu-miR-451		Up-regulated	Blood		22849760
mmu-miR-16		Up-regulated	Blood		22849760
mmu-miR-103		Up-regulated	Blood		22849760
mmu-miR-107		Up-regulated	Blood		22849760
mmu-let-7d		Up-regulated	Blood	bta-let-7d/up-regulated/6 hpi	22849760
mmu-miR-92a		Up-regulated	Blood		22849760
mmu-miR-25		Up-regulated	Blood		22849760
mmu-let-7b		Up-regulated	Blood	bta-let-7b/up-regulated/4 hpi	22849760
mmu-let-7a		Up-regulated	Blood		22849760
mmu-let-7i		Up-regulated	Blood		22849760
mmu-miR-652		Up-regulated	Blood	bta-miR-652/up-regulated/6 hpi	22849760
mmu-miR-92b		Up-regulated	Blood		22849760
mmu-miR-590-5p		Up-regulated	Blood		22849760
