# Supplementary material for: Next Generation Sequencing Reveals the Expression of a Unique miRNA Profile in Response to a Gram-Positive Bacterial Infection
Source: PLoS One. 2013 Mar 5;8(3):e57543. doi: 10.1371/journal.pone.0057543 (PMC3589390; doi:10.1371/journal.pone.0057543)
Supplement: Table S5 — Genes predicted to be targeted by differentially expressed miRNAs. (XLS) [file pone.0057543.s008.xls]

## Sheet: Sheet1
Differentially expressed miRNA	Target Gene Symbol	Ensembl ID of human ortholog
bta-mir-29b-2	CALCR	ENSG00000004948
bta-mir-29b-2	IFFO1	ENSG00000010295
bta-mir-29b-2	SYT7	ENSG00000011347
bta-mir-29b-2	TLL1	ENSG00000038295
bta-mir-29b-2	LSG1	ENSG00000041802
bta-mir-29b-2	ELN	ENSG00000049540
bta-mir-29b-2	ARID1B	ENSG00000049618
bta-mir-29b-2	SIKE1	ENSG00000052723
bta-mir-29b-2	NDST1	ENSG00000070614
bta-mir-29b-2	FBLN1	ENSG00000077942
bta-mir-29b-2	LRRC16A	ENSG00000079691
bta-mir-29b-2	CCNT2	ENSG00000082258
bta-mir-29b-2	ERC1	ENSG00000082805
bta-mir-29b-2	PITPNM2	ENSG00000090975
bta-mir-29b-2	SIRT1	ENSG00000096717
bta-mir-29b-2	TNRC6B	ENSG00000100354
bta-mir-29b-2	TRIM9	ENSG00000100505
bta-mir-29b-2	PLEK2	ENSG00000100558
bta-mir-29b-2	SEC23A	ENSG00000100934
bta-mir-29b-2	ATP1B4	ENSG00000101892
bta-mir-29b-2	SLC7A6	ENSG00000103064
bta-mir-29b-2	C16orf88	ENSG00000103550
bta-mir-29b-2	RAB2A	ENSG00000104388
bta-mir-29b-2	DOT1L	ENSG00000104885
bta-mir-29b-2	MED26	ENSG00000105085
bta-mir-29b-2	TFEC	ENSG00000105967
bta-mir-29b-2	AIMP2	ENSG00000106305
bta-mir-29b-2	SH3PXD2A	ENSG00000107957
bta-mir-29b-2	ZMIZ1	ENSG00000108175
bta-mir-29b-2	NUFIP2	ENSG00000108256
bta-mir-29b-2	CCL8	ENSG00000108700
bta-mir-29b-2	COL1A1	ENSG00000108821
bta-mir-29b-2	AADAT	ENSG00000109576
bta-mir-29b-2	FZD10	ENSG00000111432
bta-mir-29b-2	PHC1	ENSG00000111752
bta-mir-29b-2	SPARC	ENSG00000113140
bta-mir-29b-2	ZNF346	ENSG00000113761
bta-mir-29b-2	ZBTB47	ENSG00000114853
bta-mir-29b-2	RHOU	ENSG00000116574
bta-mir-29b-2	ANKRD13C	ENSG00000118454
bta-mir-29b-2	FBXW2	ENSG00000119402
bta-mir-29b-2	KIAA1549	ENSG00000122778
bta-mir-29b-2	HIF3A	ENSG00000124440
bta-mir-29b-2	GPCPD1	ENSG00000125772
bta-mir-29b-2	BCL2L2	ENSG00000129473
bta-mir-29b-2	TRAF3	ENSG00000131323
bta-mir-29b-2	FOPNL	ENSG00000133393
bta-mir-29b-2	NAV1	ENSG00000134369
bta-mir-29b-2	DSC1	ENSG00000134765
bta-mir-29b-2	PAN2	ENSG00000135473
bta-mir-29b-2	LAMC1	ENSG00000135862
bta-mir-29b-2	SCEL	ENSG00000136155
bta-mir-29b-2	IREB2	ENSG00000136381
bta-mir-29b-2	KCTD3	ENSG00000136636
bta-mir-29b-2	IL1RN	ENSG00000136689
bta-mir-29b-2	ETV6	ENSG00000139083
bta-mir-29b-2	SLC24A4	ENSG00000140090
bta-mir-29b-2	ADAMTS17	ENSG00000140470
bta-mir-29b-2	HSPG2	ENSG00000142798
bta-mir-29b-2	ISG20L2	ENSG00000143319
bta-mir-29b-2	SETDB1	ENSG00000143379
bta-mir-29b-2	FAM193B	ENSG00000146067
bta-mir-29b-2	ERLIN2	ENSG00000147475
bta-mir-29b-2	PGAP2	ENSG00000148985
bta-mir-29b-2	FAM57B	ENSG00000149926
bta-mir-29b-2	FAM151B	ENSG00000152380
bta-mir-29b-2	FAM167A	ENSG00000154319
bta-mir-29b-2	DPYSL5	ENSG00000157851
bta-mir-29b-2	WASF2	ENSG00000158195
bta-mir-29b-2	SHROOM4	ENSG00000158352
bta-mir-29b-2	CYB5R1	ENSG00000159348
bta-mir-29b-2	MEGF6	ENSG00000162591
bta-mir-29b-2	LYSMD1	ENSG00000163155
bta-mir-29b-2	COL6A3	ENSG00000163359
bta-mir-29b-2	TMEM183A	ENSG00000163444
bta-mir-29b-2	ADAMTS9	ENSG00000163638
bta-mir-29b-2	KIAA1143	ENSG00000163807
bta-mir-29b-2	PRSS12	ENSG00000164099
bta-mir-29b-2	WRN	ENSG00000165392
bta-mir-29b-2	EML5	ENSG00000165521
bta-mir-29b-2	NSD1	ENSG00000165671
bta-mir-29b-2	FBN1	ENSG00000166147
bta-mir-29b-2	ISLR2	ENSG00000167178
bta-mir-29b-2	SLC43A2	ENSG00000167703
bta-mir-29b-2	KCTD5	ENSG00000167977
bta-mir-29b-2	PPIC	ENSG00000168938
bta-mir-29b-2	FOXA3	ENSG00000170608
bta-mir-29b-2	CLCN5	ENSG00000171365
bta-mir-29b-2	RAPH1	ENSG00000173166
bta-mir-29b-2	SPSB4	ENSG00000175093
bta-mir-29b-2	ZDHHC21	ENSG00000175893
bta-mir-29b-2	DNAJC30	ENSG00000176410
bta-mir-29b-2	CTC1	ENSG00000178971
bta-mir-29b-2	KLHL28	ENSG00000179454
bta-mir-29b-2	FRAT2	ENSG00000181274
bta-mir-29b-2	GINS3	ENSG00000181938
bta-mir-29b-2	SESTD1	ENSG00000187231
bta-mir-29b-2	COL4A1	ENSG00000187498
bta-mir-29b-2	SPRY4	ENSG00000187678
bta-mir-29b-2	C2orf88	ENSG00000187699
bta-mir-29b-2	SEMA4D	ENSG00000187764
bta-mir-29b-2	COL4A5	ENSG00000188153
bta-mir-29b-2	NKAPL	ENSG00000189134
bta-mir-29b-2	ZNF512B	ENSG00000196700
bta-mir-29b-2	FAM3C	ENSG00000196937
bta-mir-29b-2	COL4A6	ENSG00000197565
bta-mir-29b-2	ASPH	ENSG00000198363
bta-mir-29b-2	CCT8L2	ENSG00000198445
bta-mir-29b-2	ANKRD13B	ENSG00000198720
bta-mir-29b-2	SCAMP5	ENSG00000198794
bta-mir-29b-2	ARHGEF15	ENSG00000198844
bta-mir-29b-2	COL5A2	ENSG00000204262
bta-mir-29b-2	EML6	ENSG00000214595
bta-mir-29b-2	IFI30	ENSG00000216490
bta-mir-185	CACNA1G	ENSG00000006283
bta-mir-185	ZNF200	ENSG00000010539
bta-mir-185	UBA6	ENSG00000033178
bta-mir-185	GOPC	ENSG00000047932
bta-mir-185	USP36	ENSG00000055483
bta-mir-185	ZC3H11A	ENSG00000058673
bta-mir-185	ALDH18A1	ENSG00000059573
bta-mir-185	MXD1	ENSG00000059728
bta-mir-185	DNAJA2	ENSG00000069345
bta-mir-185	PTPN3	ENSG00000070159
bta-mir-185	TCOF1	ENSG00000070814
bta-mir-185	ATP6AP1	ENSG00000071553
bta-mir-185	HLTF	ENSG00000071794
bta-mir-185	FRY	ENSG00000073910
bta-mir-185	ITCH	ENSG00000078747
bta-mir-185	SCTR	ENSG00000080293
bta-mir-185	SESN1	ENSG00000080546
bta-mir-185	SRCAP	ENSG00000080603
bta-mir-185	NUFIP1	ENSG00000083635
bta-mir-185	OXCT1	ENSG00000083720
bta-mir-185	WDR47	ENSG00000085433
bta-mir-185	SEMA4G	ENSG00000095539
bta-mir-185	HSP90AB1	ENSG00000096384
bta-mir-185	TSPAN15	ENSG00000099282
bta-mir-185	POLDIP3	ENSG00000100227
bta-mir-185	RBM23	ENSG00000100461
bta-mir-185	PIGH	ENSG00000100564
bta-mir-185	SLC10A1	ENSG00000100652
bta-mir-185	BMP7	ENSG00000101144
bta-mir-185	RAE1	ENSG00000101146
bta-mir-185	PORCN	ENSG00000102312
bta-mir-185	PIK3R2	ENSG00000105647
bta-mir-185	WDR91	ENSG00000105875
bta-mir-185	ZC3HAV1	ENSG00000105939
bta-mir-185	CASP2	ENSG00000106144
bta-mir-185	CEP41	ENSG00000106477
bta-mir-185	FKTN	ENSG00000106692
bta-mir-185	GATA3	ENSG00000107485
bta-mir-185	LIPA	ENSG00000107798
bta-mir-185	DRG2	ENSG00000108591
bta-mir-185	SOD3	ENSG00000109610
bta-mir-185	GLRB	ENSG00000109738
bta-mir-185	C11orf58	ENSG00000110696
bta-mir-185	CAMKK2	ENSG00000110931
bta-mir-185	ACSS3	ENSG00000111058
bta-mir-185	ING4	ENSG00000111653
bta-mir-185	CEP85L	ENSG00000111860
bta-mir-185	AIM1	ENSG00000112297
bta-mir-185	HRH2	ENSG00000113749
bta-mir-185	CLCN2	ENSG00000114859
bta-mir-185	LANCL1	ENSG00000115365
bta-mir-185	FN1	ENSG00000115414
bta-mir-185	ELMOD3	ENSG00000115459
bta-mir-185	ARHGEF2	ENSG00000116584
bta-mir-185	FASLG	ENSG00000117560
bta-mir-185	FAM98A	ENSG00000119812
bta-mir-185	NCAPH	ENSG00000121152
bta-mir-185	CXCR4	ENSG00000121966
bta-mir-185	BATF3	ENSG00000123685
bta-mir-185	RBPJL	ENSG00000124232
bta-mir-185	HIF3A	ENSG00000124440
bta-mir-185	BTN1A1	ENSG00000124557
bta-mir-185	ZNF436	ENSG00000125945
bta-mir-185	MACF1	ENSG00000127603
bta-mir-185	ECHS1	ENSG00000127884
bta-mir-185	KIF1C	ENSG00000129250
bta-mir-185	SAT1	ENSG00000130066
bta-mir-185	PGPEP1	ENSG00000130517
bta-mir-185	TRIM28	ENSG00000130726
bta-mir-185	CAPN7	ENSG00000131375
bta-mir-185	C20orf79	ENSG00000132631
bta-mir-185	TMCC2	ENSG00000133069
bta-mir-185	LARGE	ENSG00000133424
bta-mir-185	IMPA1	ENSG00000133731
bta-mir-185	SOX5	ENSG00000134532
bta-mir-185	DTX1	ENSG00000135144
bta-mir-185	ITM2C	ENSG00000135916
bta-mir-185	DNAJB2	ENSG00000135924
bta-mir-185	TMBIM1	ENSG00000135926
bta-mir-185	TM6SF1	ENSG00000136404
bta-mir-185	SMPD4	ENSG00000136699
bta-mir-185	MMP7	ENSG00000137673
bta-mir-185	TRIM29	ENSG00000137699
bta-mir-185	NAB1	ENSG00000138386
bta-mir-185	FAM117B	ENSG00000138439
bta-mir-185	PARP9	ENSG00000138496
bta-mir-185	INHBE	ENSG00000139269
bta-mir-185	LUM	ENSG00000139329
bta-mir-185	MBNL2	ENSG00000139793
bta-mir-185	NIPA2	ENSG00000140157
bta-mir-185	MYOCD	ENSG00000141052
bta-mir-185	CLTC	ENSG00000141367
bta-mir-185	PSMA5	ENSG00000143106
bta-mir-185	RRNAD1	ENSG00000143303
bta-mir-185	CGN	ENSG00000143375
bta-mir-185	CHAC2	ENSG00000143942
bta-mir-185	STK11IP	ENSG00000144589
bta-mir-185	CPLX2	ENSG00000145920
bta-mir-185	PPP1R18	ENSG00000146112
bta-mir-185	ASB15	ENSG00000146809
bta-mir-185	NSDHL	ENSG00000147383
bta-mir-185	CDKN2B	ENSG00000147883
bta-mir-185	FAM57B	ENSG00000149926
bta-mir-185	IFIT5	ENSG00000152778
bta-mir-185	CMTM7	ENSG00000153551
bta-mir-185	DGKE	ENSG00000153933
bta-mir-185	ADAMTS3	ENSG00000156140
bta-mir-185	SLC28A1	ENSG00000156222
bta-mir-185	WDYHV1	ENSG00000156795
bta-mir-185	FUK	ENSG00000157353
bta-mir-185	MX1	ENSG00000157601
bta-mir-185	C2orf29	ENSG00000158435
bta-mir-185	SPATA2	ENSG00000158480
bta-mir-185	ABCG1	ENSG00000160179
bta-mir-185	RRP1B	ENSG00000160208
bta-mir-185	PMF1;PMF1-BGLAP	ENSG00000160783
bta-mir-185	IP6K3	ENSG00000161896
bta-mir-185	TNFSF13	ENSG00000161955
bta-mir-185	PPM1L	ENSG00000163590
bta-mir-185	OTUD4	ENSG00000164164
bta-mir-185	SHROOM1	ENSG00000164403
bta-mir-185	FREM1	ENSG00000164946
bta-mir-185	HGSNAT	ENSG00000165102
bta-mir-185	AMOTL1	ENSG00000166025
bta-mir-185	SGPL1	ENSG00000166224
bta-mir-185	C2	ENSG00000166278
bta-mir-185	MYO1A	ENSG00000166866
bta-mir-185	MS4A8B	ENSG00000166959
bta-mir-185	FOXI1	ENSG00000168269
bta-mir-185	XIRP1	ENSG00000168334
bta-mir-185	KLK7	ENSG00000169035
bta-mir-185	ROR2	ENSG00000169071
bta-mir-185	GKN1	ENSG00000169605
bta-mir-185	FASN	ENSG00000169710
bta-mir-185	JAGN1	ENSG00000171135
bta-mir-185	CANT1	ENSG00000171302
bta-mir-185	RASGRP4	ENSG00000171777
bta-mir-185	NINJ2	ENSG00000171840
bta-mir-185	MLLT3	ENSG00000171843
bta-mir-185	KLF11	ENSG00000172059
bta-mir-185	VEGFB	ENSG00000173511
bta-mir-185	P2RY2	ENSG00000175591
bta-mir-185	TOM1L2	ENSG00000175662
bta-mir-185	PLEKHF2	ENSG00000175895
bta-mir-185	SPRYD4	ENSG00000176422
bta-mir-185	C12orf69	ENSG00000179256
bta-mir-185	R3HDM2	ENSG00000179912
bta-mir-185	SLC2A4	ENSG00000181856
bta-mir-185	CSF1R	ENSG00000182578
bta-mir-185	ABAT	ENSG00000183044
bta-mir-185	RIPK4	ENSG00000183421
bta-mir-185	CNGA2	ENSG00000183862
bta-mir-185	MYADML2	ENSG00000185105
bta-mir-185	PCYT2	ENSG00000185813
bta-mir-185	C1orf110	ENSG00000185860
bta-mir-185	TMEM222	ENSG00000186501
bta-mir-185	LRRC16B	ENSG00000186648
bta-mir-185	PLCD1	ENSG00000187091
bta-mir-185	SECISBP2	ENSG00000187742
bta-mir-185	ERI2	ENSG00000196678
bta-mir-185	GMFB	ENSG00000197045
bta-mir-185	OGDHL	ENSG00000197444
bta-mir-185	MCMBP	ENSG00000197771
bta-mir-185	HYLS1	ENSG00000198331
bta-mir-185	ASPH	ENSG00000198363
bta-mir-185	PLN	ENSG00000198523
bta-mir-185	CTNND1	ENSG00000198561
bta-mir-185	C6orf89	ENSG00000198663
bta-mir-185	L1CAM	ENSG00000198910
bta-mir-185	TGM2	ENSG00000198959
bta-mir-185	PJA2	ENSG00000198961
bta-mir-185	LSM2	ENSG00000204392
bta-mir-185	LY6G6C	ENSG00000204421
bta-mir-185	DCTN1	ENSG00000204843
bta-mir-185	PRR13	ENSG00000205352
bta-mir-185	HOMEZ	ENSG00000215271
bta-mir-185	BGLAP	ENSG00000242252
bta-let-7d	SCYL3	ENSG00000000457
bta-let-7d	FAM214B	ENSG00000005238
bta-let-7d	GAS7	ENSG00000007237
bta-let-7d	TEAD3	ENSG00000007866
bta-let-7d	PLEKHG6	ENSG00000008323
bta-let-7d	ZNF200	ENSG00000010539
bta-let-7d	SYT7	ENSG00000011347
bta-let-7d	MAP4K3	ENSG00000011566
bta-let-7d	TNFRSF1B	ENSG00000028137
bta-let-7d	IKZF2	ENSG00000030419
bta-let-7d	UHRF1	ENSG00000034063
bta-let-7d	CTNS	ENSG00000040531
bta-let-7d	ADRB1	ENSG00000043591
bta-let-7d	EPHA3	ENSG00000044524
bta-let-7d	DKK3	ENSG00000050165
bta-let-7d	PLEKHH1	ENSG00000054690
bta-let-7d	MXD1	ENSG00000059728
bta-let-7d	PTPRU	ENSG00000060656
bta-let-7d	TGFBR3	ENSG00000069702
bta-let-7d	SLC6A15	ENSG00000072041
bta-let-7d	ZFYVE26	ENSG00000072121
bta-let-7d	PANX2	ENSG00000073150
bta-let-7d	RBMS2	ENSG00000076067
bta-let-7d	RUNX1T1	ENSG00000079102
bta-let-7d	SLC4A4	ENSG00000080493
bta-let-7d	ARG2	ENSG00000081181
bta-let-7d	ULK2	ENSG00000083290
bta-let-7d	SLC25A24	ENSG00000085491
bta-let-7d	L2HGDH	ENSG00000087299
bta-let-7d	SLC15A1	ENSG00000088386
bta-let-7d	TGDS	ENSG00000088451
bta-let-7d	C20orf194	ENSG00000088854
bta-let-7d	SLC24A6	ENSG00000089060
bta-let-7d	NOS1	ENSG00000089250
bta-let-7d	DTX2	ENSG00000091073
bta-let-7d	EIF2C1	ENSG00000092847
bta-let-7d	CBX5	ENSG00000094916
bta-let-7d	CDC34	ENSG00000099804
bta-let-7d	SLC5A1	ENSG00000100170
bta-let-7d	SMCR7L	ENSG00000100335
bta-let-7d	CACNA1I	ENSG00000100346
bta-let-7d	KIAA0930	ENSG00000100364
bta-let-7d	KCTD17	ENSG00000100379
bta-let-7d	DICER1	ENSG00000100697
bta-let-7d	PPP1R16B	ENSG00000101445
bta-let-7d	ZNF516	ENSG00000101493
bta-let-7d	RIOK3	ENSG00000101782
bta-let-7d	PGRMC1	ENSG00000101856
bta-let-7d	ELF4	ENSG00000102034
bta-let-7d	FLT1	ENSG00000102755
bta-let-7d	PLA2G15	ENSG00000103066
bta-let-7d	NME4	ENSG00000103202
bta-let-7d	XYLT1	ENSG00000103489
bta-let-7d	IGDCC4	ENSG00000103742
bta-let-7d	FAM189A1	ENSG00000104059
bta-let-7d	SNX16	ENSG00000104497
bta-let-7d	DOT1L	ENSG00000104885
bta-let-7d	NUMBL	ENSG00000105245
bta-let-7d	MEIS3	ENSG00000105419
bta-let-7d	PLEKHA8	ENSG00000106086
bta-let-7d	TGFBR1	ENSG00000106799
bta-let-7d	CCND1	ENSG00000110092
bta-let-7d	CEP164	ENSG00000110274
bta-let-7d	EIF4G2	ENSG00000110321
bta-let-7d	GNPTAB	ENSG00000111670
bta-let-7d	APBB3	ENSG00000113108
bta-let-7d	HAND1	ENSG00000113196
bta-let-7d	ERGIC1	ENSG00000113719
bta-let-7d	RNF7	ENSG00000114125
bta-let-7d	ACVR2B	ENSG00000114739
bta-let-7d	TTL;TTL	ENSG00000114999
bta-let-7d	SLC1A4	ENSG00000115902
bta-let-7d	EDEM3	ENSG00000116406
bta-let-7d	FASLG	ENSG00000117560
bta-let-7d	ELOVL4	ENSG00000118402
bta-let-7d	TNFAIP3	ENSG00000118503
bta-let-7d	RAB3GAP2	ENSG00000118873
bta-let-7d	TRPM6	ENSG00000119121
bta-let-7d	CNTRL	ENSG00000119397
bta-let-7d	DUSP4	ENSG00000120875
bta-let-7d	COIL	ENSG00000121058
bta-let-7d	CRY2	ENSG00000121671
bta-let-7d	KIAA1549	ENSG00000122778
bta-let-7d	RBM19	ENSG00000122965
bta-let-7d	GIPC1	ENSG00000123159
bta-let-7d	METTL21B	ENSG00000123427
bta-let-7d	LPGAT1	ENSG00000123684
bta-let-7d	PARD6B	ENSG00000124171
bta-let-7d	HIF3A	ENSG00000124440
bta-let-7d	MRS2	ENSG00000124532
bta-let-7d	KLHL31	ENSG00000124743
bta-let-7d	TNFSF9	ENSG00000125657
bta-let-7d	PLAGL2	ENSG00000126003
bta-let-7d	CCR7	ENSG00000126353
bta-let-7d	TIMM17B	ENSG00000126768
bta-let-7d	FBXL12	ENSG00000127452
bta-let-7d	FOXP2	ENSG00000128573
bta-let-7d	HOXD1	ENSG00000128645
bta-let-7d	TMOD2	ENSG00000128872
bta-let-7d	DUSP9	ENSG00000130829
bta-let-7d	HABP4	ENSG00000130956
bta-let-7d	DCAF15	ENSG00000132017
bta-let-7d	SYT11	ENSG00000132718
bta-let-7d	STARD13	ENSG00000133121
bta-let-7d	DPF2	ENSG00000133884
bta-let-7d	EDEM1	ENSG00000134109
bta-let-7d	C15orf29	ENSG00000134152
bta-let-7d	VAV3	ENSG00000134215
bta-let-7d	NGF	ENSG00000134259
bta-let-7d	CDCA8	ENSG00000134690
bta-let-7d	HOOK1	ENSG00000134709
bta-let-7d	DTNA	ENSG00000134769
bta-let-7d	DAGLA	ENSG00000134780
bta-let-7d	TMEM2	ENSG00000135048
bta-let-7d	ACVR1B	ENSG00000135503
bta-let-7d	SEMA4F	ENSG00000135622
bta-let-7d	CPM	ENSG00000135678
bta-let-7d	TTLL4	ENSG00000135912
bta-let-7d	SLC19A3	ENSG00000135917
bta-let-7d	USP44	ENSG00000136014
bta-let-7d	NEK3	ENSG00000136098
bta-let-7d	IGF2BP3	ENSG00000136231
bta-let-7d	LIMD2	ENSG00000136490
bta-let-7d	IL10	ENSG00000136634
bta-let-7d	UGGT1	ENSG00000136731
bta-let-7d	ANGPTL2	ENSG00000136859
bta-let-7d	SLC31A1	ENSG00000136868
bta-let-7d	SLC22A23	ENSG00000137266
bta-let-7d	HMGA1	ENSG00000137309
bta-let-7d	ARHGAP20	ENSG00000137727
bta-let-7d	SLC5A6	ENSG00000138074
bta-let-7d	ADAMTS14	ENSG00000138316
bta-let-7d	LRIG3	ENSG00000139263
bta-let-7d	TARBP2	ENSG00000139546
bta-let-7d	SBNO1	ENSG00000139697
bta-let-7d	ARRDC4	ENSG00000140450
bta-let-7d	NKD1	ENSG00000140807
bta-let-7d	NLRC5	ENSG00000140853
bta-let-7d	FAM59A	ENSG00000141441
bta-let-7d	RNF165	ENSG00000141622
bta-let-7d	MYO1F	ENSG00000142347
bta-let-7d	IGLON5	ENSG00000142549
bta-let-7d	EFHD2	ENSG00000142634
bta-let-7d	POU2F1	ENSG00000143190
bta-let-7d	USP21	ENSG00000143258
bta-let-7d	ABL2	ENSG00000143322
bta-let-7d	RGS16	ENSG00000143333
bta-let-7d	IKBKE	ENSG00000143466
bta-let-7d	VASH2	ENSG00000143494
bta-let-7d	ETNK2	ENSG00000143845
bta-let-7d	RALB	ENSG00000144118
bta-let-7d	LRIG1	ENSG00000144749
bta-let-7d	OSMR	ENSG00000145623
bta-let-7d	RNF44	ENSG00000146083
bta-let-7d	CASK	ENSG00000147044
bta-let-7d	BIN3	ENSG00000147439
bta-let-7d	MTDH	ENSG00000147649
bta-let-7d	MED22	ENSG00000148297
bta-let-7d	HMGA2	ENSG00000149948
bta-let-7d	ABCB9	ENSG00000150967
bta-let-7d	AKAP6	ENSG00000151320
bta-let-7d	DMP1	ENSG00000152592
bta-let-7d	FARP1	ENSG00000152767
bta-let-7d	MED21	ENSG00000152944
bta-let-7d	SLC25A27	ENSG00000153291
bta-let-7d	GDPD1	ENSG00000153982
bta-let-7d	C1orf96	ENSG00000154429
bta-let-7d	ADAMTS5	ENSG00000154736
bta-let-7d	PPARGC1B	ENSG00000155846
bta-let-7d	LSM11	ENSG00000155858
bta-let-7d	SASS6	ENSG00000156876
bta-let-7d	SLC6A1	ENSG00000157103
bta-let-7d	CLDN12	ENSG00000157224
bta-let-7d	UBN2	ENSG00000157741
bta-let-7d	XKR8	ENSG00000158156
bta-let-7d	CNNM4	ENSG00000158158
bta-let-7d	SPATA2	ENSG00000158480
bta-let-7d	PPP1R15B	ENSG00000158615
bta-let-7d	ELK4	ENSG00000158711
bta-let-7d	C9orf7	ENSG00000160325
bta-let-7d	IL6R	ENSG00000160712
bta-let-7d	FGF11	ENSG00000161958
bta-let-7d	CCNF	ENSG00000162063
bta-let-7d	ADCY9	ENSG00000162104
bta-let-7d	USP24	ENSG00000162402
bta-let-7d	PRKAA2	ENSG00000162409
bta-let-7d	ZSWIM5	ENSG00000162415
bta-let-7d	SMARCAD1	ENSG00000163104
bta-let-7d	PYGO2	ENSG00000163348
bta-let-7d	C3orf64	ENSG00000163378
bta-let-7d	CLASP2	ENSG00000163539
bta-let-7d	TMEM41A	ENSG00000163900
bta-let-7d	SFMBT1	ENSG00000163935
bta-let-7d	BSN	ENSG00000164061
bta-let-7d	MFSD8	ENSG00000164073
bta-let-7d	DUSP7	ENSG00000164086
bta-let-7d	HTR4	ENSG00000164270
bta-let-7d	CASP3	ENSG00000164305
bta-let-7d	RICTOR	ENSG00000164327
bta-let-7d	SAP30L	ENSG00000164576
bta-let-7d	SP8	ENSG00000164651
bta-let-7d	COL1A2	ENSG00000164692
bta-let-7d	DLC1	ENSG00000164741
bta-let-7d	PIGA	ENSG00000165195
bta-let-7d	DDX26B	ENSG00000165359
bta-let-7d	TSC1	ENSG00000165699
bta-let-7d	ADAMTS15	ENSG00000166106
bta-let-7d	NDST2	ENSG00000166507
bta-let-7d	ZBTB39	ENSG00000166860
bta-let-7d	CERCAM	ENSG00000167123
bta-let-7d	MLL2	ENSG00000167548
bta-let-7d	TRANK1	ENSG00000168016
bta-let-7d	SCN11A	ENSG00000168356
bta-let-7d	SEMA4C	ENSG00000168758
bta-let-7d	DDX19A	ENSG00000168872
bta-let-7d	C2orf68	ENSG00000168887
bta-let-7d	CEP120	ENSG00000168944
bta-let-7d	E2F6	ENSG00000169016
bta-let-7d	PARM1	ENSG00000169116
bta-let-7d	CRCT1	ENSG00000169509
bta-let-7d	HIC2	ENSG00000169635
bta-let-7d	BRD3	ENSG00000169925
bta-let-7d	USP47	ENSG00000170242
bta-let-7d	CRTAP	ENSG00000170275
bta-let-7d	NFXL1	ENSG00000170448
bta-let-7d	TMC7	ENSG00000170537
bta-let-7d	PKIA	ENSG00000171033
bta-let-7d	INSR	ENSG00000171105
bta-let-7d	EGLN2	ENSG00000171570
bta-let-7d	GATM	ENSG00000171766
bta-let-7d	RRM2	ENSG00000171848
bta-let-7d	NME6	ENSG00000172113
bta-let-7d	RASGRP1	ENSG00000172575
bta-let-7d	PHF8	ENSG00000172943
bta-let-7d	TRIB1	ENSG00000173334
bta-let-7d	SMARCC1	ENSG00000173473
bta-let-7d	MGA	ENSG00000174197
bta-let-7d	ATP2A2	ENSG00000174437
bta-let-7d	MFSD4	ENSG00000174514
bta-let-7d	B3GNT1	ENSG00000174684
bta-let-7d	CEP135	ENSG00000174799
bta-let-7d	UBQLNL	ENSG00000175518
bta-let-7d	GPR156	ENSG00000175697
bta-let-7d	ARL4D	ENSG00000175906
bta-let-7d	SPRYD4	ENSG00000176422
bta-let-7d	SMCR8	ENSG00000176994
bta-let-7d	RPS6KA3	ENSG00000177189
bta-let-7d	ZCCHC3	ENSG00000177764
bta-let-7d	C3orf23	ENSG00000179152
bta-let-7d	ARID3B	ENSG00000179361
bta-let-7d	FGD6	ENSG00000180263
bta-let-7d	YOD1	ENSG00000180667
bta-let-7d	DDN	ENSG00000181418
bta-let-7d	SLC35C1	ENSG00000181830
bta-let-7d	RGS6	ENSG00000182732
bta-let-7d	KREMEN1	ENSG00000183762
bta-let-7d	TOB2	ENSG00000183864
bta-let-7d	SCN5A	ENSG00000183873
bta-let-7d	KLHDC8B	ENSG00000185909
bta-let-7d	IRS2	ENSG00000185950
bta-let-7d	SLC36A3	ENSG00000186334
bta-let-7d	TAF9B	ENSG00000187325
bta-let-7d	LIN28B	ENSG00000187772
bta-let-7d	PTAR1	ENSG00000188647
bta-let-7d	ADRB3	ENSG00000188778
bta-let-7d	KIAA0895L	ENSG00000196123
bta-let-7d	STK40	ENSG00000196182
bta-let-7d	SRGAP3	ENSG00000196220
bta-let-7d	GDAP2	ENSG00000196505
bta-let-7d	SULF2	ENSG00000196562
bta-let-7d	WNK3	ENSG00000196632
bta-let-7d	TECPR2	ENSG00000196663
bta-let-7d	C20orf112	ENSG00000197183
bta-let-7d	RAB40C	ENSG00000197562
bta-let-7d	STYX	ENSG00000198252
bta-let-7d	ZNF583	ENSG00000198440
bta-let-7d	MDM4	ENSG00000198625
bta-let-7d	GPATCH3	ENSG00000198746
bta-let-7d	LRIG2	ENSG00000198799
bta-let-7d	ARHGEF15	ENSG00000198844
bta-let-7d	LTN1	ENSG00000198862
bta-let-7d	PSORS1C2	ENSG00000204538
bta-let-7d	NYNRIN	ENSG00000205978
bta-let-7d	VGLL3	ENSG00000206538
bta-let-7d	TRIM71	ENSG00000206557
bta-let-7d	NRAS	ENSG00000213281
bta-let-7d	CPEB1	ENSG00000214575
bta-let-7d	MARS2	ENSG00000247626
bta-let-7d	MEX3A	ENSG00000254726
bta-let-7d	C5orf62	ENSG00000256235
bta-mir-98	SCYL3	ENSG00000000457
bta-mir-98	FAM214B	ENSG00000005238
bta-mir-98	GAS7	ENSG00000007237
bta-mir-98	TEAD3	ENSG00000007866
bta-mir-98	E2F2	ENSG00000007968
bta-mir-98	PLEKHG6	ENSG00000008323
bta-mir-98	ZNF200	ENSG00000010539
bta-mir-98	SYT7	ENSG00000011347
bta-mir-98	MAP4K3	ENSG00000011566
bta-mir-98	SLC7A14	ENSG00000013293
bta-mir-98	RUFY3	ENSG00000018189
bta-mir-98	TNFRSF1B	ENSG00000028137
bta-mir-98	IKZF2	ENSG00000030419
bta-mir-98	UHRF1	ENSG00000034063
bta-mir-98	CTNS	ENSG00000040531
bta-mir-98	ADRB1	ENSG00000043591
bta-mir-98	EPHA3	ENSG00000044524
bta-mir-98	KIAA2022	ENSG00000050030
bta-mir-98	DKK3	ENSG00000050165
bta-mir-98	PLEKHH1	ENSG00000054690
bta-mir-98	MXD1	ENSG00000059728
bta-mir-98	PTPRU	ENSG00000060656
bta-mir-98	TGFBR3	ENSG00000069702
bta-mir-98	ZFYVE26	ENSG00000072121
bta-mir-98	RUNX1T1	ENSG00000079102
bta-mir-98	SLC4A4	ENSG00000080493
bta-mir-98	ULK2	ENSG00000083290
bta-mir-98	SLC25A24	ENSG00000085491
bta-mir-98	ATG16L1	ENSG00000085978
bta-mir-98	L2HGDH	ENSG00000087299
bta-mir-98	SLC15A1	ENSG00000088386
bta-mir-98	TGDS	ENSG00000088451
bta-mir-98	C20orf194	ENSG00000088854
bta-mir-98	SLC24A6	ENSG00000089060
bta-mir-98	DTX2	ENSG00000091073
bta-mir-98	CBX5	ENSG00000094916
bta-mir-98	CDC34	ENSG00000099804
bta-mir-98	SMCR7L	ENSG00000100335
bta-mir-98	CACNA1I	ENSG00000100346
bta-mir-98	KCTD17	ENSG00000100379
bta-mir-98	DICER1	ENSG00000100697
bta-mir-98	PPP1R16B	ENSG00000101445
bta-mir-98	ZNF516	ENSG00000101493
bta-mir-98	RIOK3	ENSG00000101782
bta-mir-98	PGRMC1	ENSG00000101856
bta-mir-98	ELF4	ENSG00000102034
bta-mir-98	FLT1	ENSG00000102755
bta-mir-98	PLA2G15	ENSG00000103066
bta-mir-98	NME4	ENSG00000103202
bta-mir-98	XYLT1	ENSG00000103489
bta-mir-98	IGDCC4	ENSG00000103742
bta-mir-98	SNX16	ENSG00000104497
bta-mir-98	DOT1L	ENSG00000104885
bta-mir-98	NUMBL	ENSG00000105245
bta-mir-98	MEIS3	ENSG00000105419
bta-mir-98	TGFBR1	ENSG00000106799
bta-mir-98	PNPO	ENSG00000108439
bta-mir-98	CEP164	ENSG00000110274
bta-mir-98	EIF4G2	ENSG00000110321
bta-mir-98	GNPTAB	ENSG00000111670
bta-mir-98	HCFC2	ENSG00000111727
bta-mir-98	APBB3	ENSG00000113108
bta-mir-98	HAND1	ENSG00000113196
bta-mir-98	ERGIC1	ENSG00000113719
bta-mir-98	RNF7	ENSG00000114125
bta-mir-98	ACVR2B	ENSG00000114739
bta-mir-98	TTL;TTL	ENSG00000114999
bta-mir-98	SLC1A4	ENSG00000115902
bta-mir-98	EDEM3	ENSG00000116406
bta-mir-98	FASLG	ENSG00000117560
bta-mir-98	ELOVL4	ENSG00000118402
bta-mir-98	TNFAIP3	ENSG00000118503
bta-mir-98	RAB3GAP2	ENSG00000118873
bta-mir-98	TRPM6	ENSG00000119121
bta-mir-98	TRIM67	ENSG00000119283
bta-mir-98	CNTRL	ENSG00000119397
bta-mir-98	DUSP4	ENSG00000120875
bta-mir-98	COIL	ENSG00000121058
bta-mir-98	KIAA1549	ENSG00000122778
bta-mir-98	RBM19	ENSG00000122965
bta-mir-98	GIPC1	ENSG00000123159
bta-mir-98	METTL21B	ENSG00000123427
bta-mir-98	ACVR1C	ENSG00000123612
bta-mir-98	LPGAT1	ENSG00000123684
bta-mir-98	PARD6B	ENSG00000124171
bta-mir-98	HIF3A	ENSG00000124440
bta-mir-98	MRS2	ENSG00000124532
bta-mir-98	TNFSF9	ENSG00000125657
bta-mir-98	PLAGL2	ENSG00000126003
bta-mir-98	CCR7	ENSG00000126353
bta-mir-98	TIMM17B	ENSG00000126768
bta-mir-98	FBXL12	ENSG00000127452
bta-mir-98	FOXP2	ENSG00000128573
bta-mir-98	HOXD1	ENSG00000128645
bta-mir-98	TMOD2	ENSG00000128872
bta-mir-98	DUSP9	ENSG00000130829
bta-mir-98	HABP4	ENSG00000130956
bta-mir-98	DCAF15	ENSG00000132017
bta-mir-98	SYT11	ENSG00000132718
bta-mir-98	DPF2	ENSG00000133884
bta-mir-98	EDEM1	ENSG00000134109
bta-mir-98	C15orf29	ENSG00000134152
bta-mir-98	VAV3	ENSG00000134215
bta-mir-98	NGF	ENSG00000134259
bta-mir-98	CDCA8	ENSG00000134690
bta-mir-98	HOOK1	ENSG00000134709
bta-mir-98	DAGLA	ENSG00000134780
bta-mir-98	TMEM2	ENSG00000135048
bta-mir-98	ACVR1B	ENSG00000135503
bta-mir-98	SEMA4F	ENSG00000135622
bta-mir-98	CPM	ENSG00000135678
bta-mir-98	TTLL4	ENSG00000135912
bta-mir-98	SLC19A3	ENSG00000135917
bta-mir-98	USP44	ENSG00000136014
bta-mir-98	NEK3	ENSG00000136098
bta-mir-98	IGF2BP3	ENSG00000136231
bta-mir-98	LIMD2	ENSG00000136490
bta-mir-98	IL10	ENSG00000136634
bta-mir-98	ANGPTL2	ENSG00000136859
bta-mir-98	SLC31A1	ENSG00000136868
bta-mir-98	HMGA1	ENSG00000137309
bta-mir-98	ARHGAP20	ENSG00000137727
bta-mir-98	SLC5A6	ENSG00000138074
bta-mir-98	ADAMTS14	ENSG00000138316
bta-mir-98	FRAS1	ENSG00000138759
bta-mir-98	LRIG3	ENSG00000139263
bta-mir-98	TARBP2	ENSG00000139546
bta-mir-98	SBNO1	ENSG00000139697
bta-mir-98	ARRDC4	ENSG00000140450
bta-mir-98	NKD1	ENSG00000140807
bta-mir-98	NLRC5	ENSG00000140853
bta-mir-98	FAM59A	ENSG00000141441
bta-mir-98	RNF165	ENSG00000141622
bta-mir-98	MYO1F	ENSG00000142347
bta-mir-98	IGLON5	ENSG00000142549
bta-mir-98	EFHD2	ENSG00000142634
bta-mir-98	POU2F1	ENSG00000143190
bta-mir-98	USP21	ENSG00000143258
bta-mir-98	RGS16	ENSG00000143333
bta-mir-98	IKBKE	ENSG00000143466
bta-mir-98	VASH2	ENSG00000143494
bta-mir-98	RALB	ENSG00000144118
bta-mir-98	LRIG1	ENSG00000144749
bta-mir-98	RNF44	ENSG00000146083
bta-mir-98	CASK	ENSG00000147044
bta-mir-98	BIN3	ENSG00000147439
bta-mir-98	SNX30	ENSG00000148158
bta-mir-98	MED22	ENSG00000148297
bta-mir-98	HMGA2	ENSG00000149948
bta-mir-98	ABCB9	ENSG00000150967
bta-mir-98	AKAP6	ENSG00000151320
bta-mir-98	FARP1	ENSG00000152767
bta-mir-98	MED21	ENSG00000152944
bta-mir-98	SLC25A27	ENSG00000153291
bta-mir-98	GDPD1	ENSG00000153982
bta-mir-98	C1orf96	ENSG00000154429
bta-mir-98	ADAMTS5	ENSG00000154736
bta-mir-98	PPARGC1B	ENSG00000155846
bta-mir-98	AFF2	ENSG00000155966
bta-mir-98	SASS6	ENSG00000156876
bta-mir-98	SLC6A1	ENSG00000157103
bta-mir-98	CLDN12	ENSG00000157224
bta-mir-98	UBN2	ENSG00000157741
bta-mir-98	XKR8	ENSG00000158156
bta-mir-98	CNNM4	ENSG00000158158
bta-mir-98	SPATA2	ENSG00000158480
bta-mir-98	PPP1R15B	ENSG00000158615
bta-mir-98	C9orf7	ENSG00000160325
bta-mir-98	IL6R	ENSG00000160712
bta-mir-98	FGF11	ENSG00000161958
bta-mir-98	CCNF	ENSG00000162063
bta-mir-98	ADCY9	ENSG00000162104
bta-mir-98	USP24	ENSG00000162402
bta-mir-98	PRKAA2	ENSG00000162409
bta-mir-98	ZSWIM5	ENSG00000162415
bta-mir-98	SMARCAD1	ENSG00000163104
bta-mir-98	C3orf64	ENSG00000163378
bta-mir-98	CCDC141	ENSG00000163492
bta-mir-98	CLASP2	ENSG00000163539
bta-mir-98	TMEM41A	ENSG00000163900
bta-mir-98	SFMBT1	ENSG00000163935
bta-mir-98	MFSD8	ENSG00000164073
bta-mir-98	DUSP7	ENSG00000164086
bta-mir-98	HTR4	ENSG00000164270
bta-mir-98	CASP3	ENSG00000164305
bta-mir-98	RICTOR	ENSG00000164327
bta-mir-98	COL1A2	ENSG00000164692
bta-mir-98	DLC1	ENSG00000164741
bta-mir-98	BRWD3	ENSG00000165288
bta-mir-98	DDX26B	ENSG00000165359
bta-mir-98	TSC1	ENSG00000165699
bta-mir-98	ADAMTS15	ENSG00000166106
bta-mir-98	NDST2	ENSG00000166507
bta-mir-98	TMEM194A	ENSG00000166881
bta-mir-98	CERCAM	ENSG00000167123
bta-mir-98	MLL2	ENSG00000167548
bta-mir-98	TRANK1	ENSG00000168016
bta-mir-98	SCN11A	ENSG00000168356
bta-mir-98	SEMA4C	ENSG00000168758
bta-mir-98	DDX19A	ENSG00000168872
bta-mir-98	C2orf68	ENSG00000168887
bta-mir-98	CEP120	ENSG00000168944
bta-mir-98	E2F6	ENSG00000169016
bta-mir-98	CRCT1	ENSG00000169509
bta-mir-98	HIC2	ENSG00000169635
bta-mir-98	BRD3	ENSG00000169925
bta-mir-98	ZPLD1	ENSG00000170044
bta-mir-98	NFXL1	ENSG00000170448
bta-mir-98	TMC7	ENSG00000170537
bta-mir-98	PKIA	ENSG00000171033
bta-mir-98	INSR	ENSG00000171105
bta-mir-98	EGLN2	ENSG00000171570
bta-mir-98	GATM	ENSG00000171766
bta-mir-98	RRM2	ENSG00000171848
bta-mir-98	NME6	ENSG00000172113
bta-mir-98	RASGRP1	ENSG00000172575
bta-mir-98	PHF8	ENSG00000172943
bta-mir-98	IQCB1	ENSG00000173226
bta-mir-98	TRIB1	ENSG00000173334
bta-mir-98	SMARCC1	ENSG00000173473
bta-mir-98	MGA	ENSG00000174197
bta-mir-98	ATP2A2	ENSG00000174437
bta-mir-98	MFSD4	ENSG00000174514
bta-mir-98	B3GNT1	ENSG00000174684
bta-mir-98	CEP135	ENSG00000174799
bta-mir-98	GPR156	ENSG00000175697
bta-mir-98	ARL4D	ENSG00000175906
bta-mir-98	SPRYD4	ENSG00000176422
bta-mir-98	SMCR8	ENSG00000176994
bta-mir-98	ZCCHC3	ENSG00000177764
bta-mir-98	CSRNP3	ENSG00000178662
bta-mir-98	C3orf23	ENSG00000179152
bta-mir-98	ARID3B	ENSG00000179361
bta-mir-98	FGD6	ENSG00000180263
bta-mir-98	YOD1	ENSG00000180667
bta-mir-98	DDN	ENSG00000181418
bta-mir-98	C9orf102	ENSG00000182150
bta-mir-98	BACE2	ENSG00000182240
bta-mir-98	RGS6	ENSG00000182732
bta-mir-98	GPR97	ENSG00000182885
bta-mir-98	KREMEN1	ENSG00000183762
bta-mir-98	TOB2	ENSG00000183864
bta-mir-98	SCN5A	ENSG00000183873
bta-mir-98	KLHDC8B	ENSG00000185909
bta-mir-98	IRS2	ENSG00000185950
bta-mir-98	SLC36A3	ENSG00000186334
bta-mir-98	LIN28B	ENSG00000187772
bta-mir-98	PTAR1	ENSG00000188647
bta-mir-98	ADRB3	ENSG00000188778
bta-mir-98	STK40	ENSG00000196182
bta-mir-98	SRGAP3	ENSG00000196220
bta-mir-98	GDAP2	ENSG00000196505
bta-mir-98	SULF2	ENSG00000196562
bta-mir-98	WNK3	ENSG00000196632
bta-mir-98	TECPR2	ENSG00000196663
bta-mir-98	C20orf112	ENSG00000197183
bta-mir-98	RAB40C	ENSG00000197562
bta-mir-98	CACNA1E	ENSG00000198216
bta-mir-98	ZNF583	ENSG00000198440
bta-mir-98	MDM4	ENSG00000198625
bta-mir-98	GPATCH3	ENSG00000198746
bta-mir-98	LRIG2	ENSG00000198799
bta-mir-98	ARHGEF15	ENSG00000198844
bta-mir-98	LTN1	ENSG00000198862
bta-mir-98	PSORS1C2	ENSG00000204538
bta-mir-98	NYNRIN	ENSG00000205978
bta-mir-98	VGLL3	ENSG00000206538
bta-mir-98	TRIM71	ENSG00000206557
bta-mir-98	NRAS	ENSG00000213281
bta-mir-98	CPEB1	ENSG00000214575
bta-mir-98	MARS2	ENSG00000247626
bta-mir-98	ATXN7L3B	ENSG00000253719
bta-mir-98	MEX3A	ENSG00000254726
bta-mir-98	C5orf62	ENSG00000256235
bta-let-7e	SCYL3	ENSG00000000457
bta-let-7e	FAM214B	ENSG00000005238
bta-let-7e	GAS7	ENSG00000007237
bta-let-7e	TEAD3	ENSG00000007866
bta-let-7e	PLEKHG6	ENSG00000008323
bta-let-7e	ZNF200	ENSG00000010539
bta-let-7e	SYT7	ENSG00000011347
bta-let-7e	MAP4K3	ENSG00000011566
bta-let-7e	SLC7A14	ENSG00000013293
bta-let-7e	TNFRSF1B	ENSG00000028137
bta-let-7e	IKZF2	ENSG00000030419
bta-let-7e	UHRF1	ENSG00000034063
bta-let-7e	CTNS	ENSG00000040531
bta-let-7e	ADRB1	ENSG00000043591
bta-let-7e	KIAA2022	ENSG00000050030
bta-let-7e	DKK3	ENSG00000050165
bta-let-7e	PLEKHH1	ENSG00000054690
bta-let-7e	MXD1	ENSG00000059728
bta-let-7e	PTPRU	ENSG00000060656
bta-let-7e	MON2	ENSG00000061987
bta-let-7e	APPBP2	ENSG00000062725
bta-let-7e	OSBPL3	ENSG00000070882
bta-let-7e	SLC6A15	ENSG00000072041
bta-let-7e	ZFYVE26	ENSG00000072121
bta-let-7e	PANX2	ENSG00000073150
bta-let-7e	SLC4A4	ENSG00000080493
bta-let-7e	DLGAP4	ENSG00000080845
bta-let-7e	ULK2	ENSG00000083290
bta-let-7e	SLC25A24	ENSG00000085491
bta-let-7e	L2HGDH	ENSG00000087299
bta-let-7e	SLC15A1	ENSG00000088386
bta-let-7e	TGDS	ENSG00000088451
bta-let-7e	C20orf194	ENSG00000088854
bta-let-7e	SLC24A6	ENSG00000089060
bta-let-7e	NOS1	ENSG00000089250
bta-let-7e	DTX2	ENSG00000091073
bta-let-7e	EIF2C1	ENSG00000092847
bta-let-7e	CBX5	ENSG00000094916
bta-let-7e	CDC34	ENSG00000099804
bta-let-7e	SMCR7L	ENSG00000100335
bta-let-7e	CACNA1I	ENSG00000100346
bta-let-7e	KCTD17	ENSG00000100379
bta-let-7e	DICER1	ENSG00000100697
bta-let-7e	PPP1R16B	ENSG00000101445
bta-let-7e	ZNF516	ENSG00000101493
bta-let-7e	RIOK3	ENSG00000101782
bta-let-7e	PGRMC1	ENSG00000101856
bta-let-7e	ELF4	ENSG00000102034
bta-let-7e	FLT1	ENSG00000102755
bta-let-7e	PLA2G15	ENSG00000103066
bta-let-7e	NME4	ENSG00000103202
bta-let-7e	IGDCC4	ENSG00000103742
bta-let-7e	SNX16	ENSG00000104497
bta-let-7e	DOT1L	ENSG00000104885
bta-let-7e	NUMBL	ENSG00000105245
bta-let-7e	MEIS3	ENSG00000105419
bta-let-7e	PLEKHA8	ENSG00000106086
bta-let-7e	TGFBR1	ENSG00000106799
bta-let-7e	CEP164	ENSG00000110274
bta-let-7e	EIF4G2	ENSG00000110321
bta-let-7e	CBL	ENSG00000110395
bta-let-7e	GNPTAB	ENSG00000111670
bta-let-7e	APBB3	ENSG00000113108
bta-let-7e	HAND1	ENSG00000113196
bta-let-7e	ERGIC1	ENSG00000113719
bta-let-7e	RNF7	ENSG00000114125
bta-let-7e	ACVR2B	ENSG00000114739
bta-let-7e	TTL;TTL	ENSG00000114999
bta-let-7e	IL1A	ENSG00000115008
bta-let-7e	SLC1A4	ENSG00000115902
bta-let-7e	FASLG	ENSG00000117560
bta-let-7e	ELOVL4	ENSG00000118402
bta-let-7e	RAB3GAP2	ENSG00000118873
bta-let-7e	CCND2	ENSG00000118971
bta-let-7e	TRPM6	ENSG00000119121
bta-let-7e	TRIM67	ENSG00000119283
bta-let-7e	CNTRL	ENSG00000119397
bta-let-7e	DUSP4	ENSG00000120875
bta-let-7e	COIL	ENSG00000121058
bta-let-7e	KIAA1549	ENSG00000122778
bta-let-7e	RBM19	ENSG00000122965
bta-let-7e	GIPC1	ENSG00000123159
bta-let-7e	METTL21B	ENSG00000123427
bta-let-7e	LPGAT1	ENSG00000123684
bta-let-7e	HIF3A	ENSG00000124440
bta-let-7e	MRS2	ENSG00000124532
bta-let-7e	TNFSF9	ENSG00000125657
bta-let-7e	GPCPD1	ENSG00000125772
bta-let-7e	PLAGL2	ENSG00000126003
bta-let-7e	CCR7	ENSG00000126353
bta-let-7e	TIMM17B	ENSG00000126768
bta-let-7e	FBXL12	ENSG00000127452
bta-let-7e	FOXP2	ENSG00000128573
bta-let-7e	HOXD1	ENSG00000128645
bta-let-7e	TMOD2	ENSG00000128872
bta-let-7e	DUSP9	ENSG00000130829
bta-let-7e	HABP4	ENSG00000130956
bta-let-7e	DCAF15	ENSG00000132017
bta-let-7e	SYT11	ENSG00000132718
bta-let-7e	DPF2	ENSG00000133884
bta-let-7e	EDEM1	ENSG00000134109
bta-let-7e	C15orf29	ENSG00000134152
bta-let-7e	VAV3	ENSG00000134215
bta-let-7e	NGF	ENSG00000134259
bta-let-7e	CDCA8	ENSG00000134690
bta-let-7e	HOOK1	ENSG00000134709
bta-let-7e	DAGLA	ENSG00000134780
bta-let-7e	COL4A2	ENSG00000134871
bta-let-7e	TMEM2	ENSG00000135048
bta-let-7e	ACVR1B	ENSG00000135503
bta-let-7e	SEMA4F	ENSG00000135622
bta-let-7e	CPM	ENSG00000135678
bta-let-7e	TTLL4	ENSG00000135912
bta-let-7e	SLC19A3	ENSG00000135917
bta-let-7e	USP44	ENSG00000136014
bta-let-7e	NEK3	ENSG00000136098
bta-let-7e	IGF2BP3	ENSG00000136231
bta-let-7e	LIMD2	ENSG00000136490
bta-let-7e	ANGPTL2	ENSG00000136859
bta-let-7e	SLC31A1	ENSG00000136868
bta-let-7e	HMGA1	ENSG00000137309
bta-let-7e	ARHGAP20	ENSG00000137727
bta-let-7e	SLC5A6	ENSG00000138074
bta-let-7e	ADAMTS14	ENSG00000138316
bta-let-7e	FRAS1	ENSG00000138759
bta-let-7e	LRIG3	ENSG00000139263
bta-let-7e	TARBP2	ENSG00000139546
bta-let-7e	SBNO1	ENSG00000139697
bta-let-7e	ARRDC4	ENSG00000140450
bta-let-7e	NKD1	ENSG00000140807
bta-let-7e	NLRC5	ENSG00000140853
bta-let-7e	FAM59A	ENSG00000141441
bta-let-7e	RNF165	ENSG00000141622
bta-let-7e	MYO1F	ENSG00000142347
bta-let-7e	IGLON5	ENSG00000142549
bta-let-7e	EFHD2	ENSG00000142634
bta-let-7e	POU2F1	ENSG00000143190
bta-let-7e	USP21	ENSG00000143258
bta-let-7e	ABL2	ENSG00000143322
bta-let-7e	RGS16	ENSG00000143333
bta-let-7e	IKBKE	ENSG00000143466
bta-let-7e	RALB	ENSG00000144118
bta-let-7e	LRIG1	ENSG00000144749
bta-let-7e	CASK	ENSG00000147044
bta-let-7e	BIN3	ENSG00000147439
bta-let-7e	SNX30	ENSG00000148158
bta-let-7e	CRB2	ENSG00000148204
bta-let-7e	MED22	ENSG00000148297
bta-let-7e	PLCB3	ENSG00000149782
bta-let-7e	HMGA2	ENSG00000149948
bta-let-7e	AKAP6	ENSG00000151320
bta-let-7e	PARP8	ENSG00000151883
bta-let-7e	FARP1	ENSG00000152767
bta-let-7e	MED21	ENSG00000152944
bta-let-7e	SLC25A27	ENSG00000153291
bta-let-7e	GDPD1	ENSG00000153982
bta-let-7e	C1orf96	ENSG00000154429
bta-let-7e	ADAMTS5	ENSG00000154736
bta-let-7e	PPARGC1B	ENSG00000155846
bta-let-7e	LSM11	ENSG00000155858
bta-let-7e	AFF2	ENSG00000155966
bta-let-7e	SASS6	ENSG00000156876
bta-let-7e	SLC6A1	ENSG00000157103
bta-let-7e	CLDN12	ENSG00000157224
bta-let-7e	UBN2	ENSG00000157741
bta-let-7e	XKR8	ENSG00000158156
bta-let-7e	CNNM4	ENSG00000158158
bta-let-7e	SPATA2	ENSG00000158480
bta-let-7e	PPP1R15B	ENSG00000158615
bta-let-7e	EDA	ENSG00000158813
bta-let-7e	C9orf7	ENSG00000160325
bta-let-7e	IL6R	ENSG00000160712
bta-let-7e	FGF11	ENSG00000161958
bta-let-7e	CCNF	ENSG00000162063
bta-let-7e	ADCY9	ENSG00000162104
bta-let-7e	USP24	ENSG00000162402
bta-let-7e	PRKAA2	ENSG00000162409
bta-let-7e	ZSWIM5	ENSG00000162415
bta-let-7e	SMARCAD1	ENSG00000163104
bta-let-7e	PYGO2	ENSG00000163348
bta-let-7e	C3orf64	ENSG00000163378
bta-let-7e	CCDC141	ENSG00000163492
bta-let-7e	CLASP2	ENSG00000163539
bta-let-7e	TMEM41A	ENSG00000163900
bta-let-7e	SFMBT1	ENSG00000163935
bta-let-7e	BSN	ENSG00000164061
bta-let-7e	MFSD8	ENSG00000164073
bta-let-7e	DUSP7	ENSG00000164086
bta-let-7e	HTR4	ENSG00000164270
bta-let-7e	CASP3	ENSG00000164305
bta-let-7e	RICTOR	ENSG00000164327
bta-let-7e	COL1A2	ENSG00000164692
bta-let-7e	DLC1	ENSG00000164741
bta-let-7e	DDX26B	ENSG00000165359
bta-let-7e	TSC1	ENSG00000165699
bta-let-7e	ADAMTS15	ENSG00000166106
bta-let-7e	TPP1	ENSG00000166340
bta-let-7e	NDST2	ENSG00000166507
bta-let-7e	TMEM194A	ENSG00000166881
bta-let-7e	CERCAM	ENSG00000167123
bta-let-7e	C15orf39	ENSG00000167173
bta-let-7e	MLL2	ENSG00000167548
bta-let-7e	TRANK1	ENSG00000168016
bta-let-7e	SEMA4C	ENSG00000168758
bta-let-7e	DDX19A	ENSG00000168872
bta-let-7e	C2orf68	ENSG00000168887
bta-let-7e	CEP120	ENSG00000168944
bta-let-7e	E2F6	ENSG00000169016
bta-let-7e	PARM1	ENSG00000169116
bta-let-7e	CRCT1	ENSG00000169509
bta-let-7e	HIC2	ENSG00000169635
bta-let-7e	BRD3	ENSG00000169925
bta-let-7e	CRTAP	ENSG00000170275
bta-let-7e	NFXL1	ENSG00000170448
bta-let-7e	TMC7	ENSG00000170537
bta-let-7e	PKIA	ENSG00000171033
bta-let-7e	INSR	ENSG00000171105
bta-let-7e	EGLN2	ENSG00000171570
bta-let-7e	GATM	ENSG00000171766
bta-let-7e	RRM2	ENSG00000171848
bta-let-7e	NME6	ENSG00000172113
bta-let-7e	RASGRP1	ENSG00000172575
bta-let-7e	PHF8	ENSG00000172943
bta-let-7e	IQCB1	ENSG00000173226
bta-let-7e	TRIB1	ENSG00000173334
bta-let-7e	SMARCC1	ENSG00000173473
bta-let-7e	MGA	ENSG00000174197
bta-let-7e	ATP2A2	ENSG00000174437
bta-let-7e	B3GNT1	ENSG00000174684
bta-let-7e	CEP135	ENSG00000174799
bta-let-7e	ARL4D	ENSG00000175906
bta-let-7e	SPRYD4	ENSG00000176422
bta-let-7e	SMCR8	ENSG00000176994
bta-let-7e	ZCCHC3	ENSG00000177764
bta-let-7e	C3orf23	ENSG00000179152
bta-let-7e	ARID3B	ENSG00000179361
bta-let-7e	FGD6	ENSG00000180263
bta-let-7e	YOD1	ENSG00000180667
bta-let-7e	DDN	ENSG00000181418
bta-let-7e	SLC35C1	ENSG00000181830
bta-let-7e	BACE2	ENSG00000182240
bta-let-7e	RGS6	ENSG00000182732
bta-let-7e	GPR97	ENSG00000182885
bta-let-7e	KREMEN1	ENSG00000183762
bta-let-7e	TOB2	ENSG00000183864
bta-let-7e	SCN5A	ENSG00000183873
bta-let-7e	RFX6	ENSG00000185002
bta-let-7e	KLHDC8B	ENSG00000185909
bta-let-7e	IRS2	ENSG00000185950
bta-let-7e	SLC36A3	ENSG00000186334
bta-let-7e	TAF9B	ENSG00000187325
bta-let-7e	LIN28B	ENSG00000187772
bta-let-7e	PTAR1	ENSG00000188647
bta-let-7e	ADRB3	ENSG00000188778
bta-let-7e	KIAA0895L	ENSG00000196123
bta-let-7e	STK40	ENSG00000196182
bta-let-7e	SRGAP3	ENSG00000196220
bta-let-7e	GDAP2	ENSG00000196505
bta-let-7e	SULF2	ENSG00000196562
bta-let-7e	TECPR2	ENSG00000196663
bta-let-7e	C20orf112	ENSG00000197183
bta-let-7e	RAB40C	ENSG00000197562
bta-let-7e	CACNA1E	ENSG00000198216
bta-let-7e	STYX	ENSG00000198252
bta-let-7e	ZNF583	ENSG00000198440
bta-let-7e	MDM4	ENSG00000198625
bta-let-7e	GPATCH3	ENSG00000198746
bta-let-7e	LRIG2	ENSG00000198799
bta-let-7e	ARHGEF15	ENSG00000198844
bta-let-7e	LTN1	ENSG00000198862
bta-let-7e	PSORS1C2	ENSG00000204538
bta-let-7e	NYNRIN	ENSG00000205978
bta-let-7e	VGLL3	ENSG00000206538
bta-let-7e	TRIM71	ENSG00000206557
bta-let-7e	NRAS	ENSG00000213281
bta-let-7e	CPEB1	ENSG00000214575
bta-let-7e	PLXNA4	ENSG00000221866
bta-let-7e	MARS2	ENSG00000247626
bta-let-7e	ATXN7L3B	ENSG00000253719
bta-let-7e	C5orf62	ENSG00000256235
bta-mir-29c	CALCR	ENSG00000004948
bta-mir-29c	IFFO1	ENSG00000010295
bta-mir-29c	SYT7	ENSG00000011347
bta-mir-29c	TLL1	ENSG00000038295
bta-mir-29c	LSG1	ENSG00000041802
bta-mir-29c	ELN	ENSG00000049540
bta-mir-29c	ARID1B	ENSG00000049618
bta-mir-29c	SIKE1	ENSG00000052723
bta-mir-29c	NDST1	ENSG00000070614
bta-mir-29c	LRRC16A	ENSG00000079691
bta-mir-29c	CCNT2	ENSG00000082258
bta-mir-29c	ERC1	ENSG00000082805
bta-mir-29c	PITPNM2	ENSG00000090975
bta-mir-29c	SIRT1	ENSG00000096717
bta-mir-29c	TNRC6B	ENSG00000100354
bta-mir-29c	TRIM9	ENSG00000100505
bta-mir-29c	PLEK2	ENSG00000100558
bta-mir-29c	SEC23A	ENSG00000100934
bta-mir-29c	ATP1B4	ENSG00000101892
bta-mir-29c	SMS	ENSG00000102172
bta-mir-29c	SLC7A6	ENSG00000103064
bta-mir-29c	C16orf88	ENSG00000103550
bta-mir-29c	RAB2A	ENSG00000104388
bta-mir-29c	DOT1L	ENSG00000104885
bta-mir-29c	MED26	ENSG00000105085
bta-mir-29c	TFEC	ENSG00000105967
bta-mir-29c	AIMP2	ENSG00000106305
bta-mir-29c	SH3PXD2A	ENSG00000107957
bta-mir-29c	ZMIZ1	ENSG00000108175
bta-mir-29c	NUFIP2	ENSG00000108256
bta-mir-29c	CCL8	ENSG00000108700
bta-mir-29c	COL1A1	ENSG00000108821
bta-mir-29c	AADAT	ENSG00000109576
bta-mir-29c	CAMKK2	ENSG00000110931
bta-mir-29c	FZD10	ENSG00000111432
bta-mir-29c	PHC1	ENSG00000111752
bta-mir-29c	CEP85L	ENSG00000111860
bta-mir-29c	SPARC	ENSG00000113140
bta-mir-29c	ZNF346	ENSG00000113761
bta-mir-29c	ZBTB47	ENSG00000114853
bta-mir-29c	RHOU	ENSG00000116574
bta-mir-29c	SLC5A9	ENSG00000117834
bta-mir-29c	ANKRD13C	ENSG00000118454
bta-mir-29c	KIAA1549	ENSG00000122778
bta-mir-29c	HIF3A	ENSG00000124440
bta-mir-29c	GPCPD1	ENSG00000125772
bta-mir-29c	BCL2L2	ENSG00000129473
bta-mir-29c	TRAF3	ENSG00000131323
bta-mir-29c	FOPNL	ENSG00000133393
bta-mir-29c	NAV1	ENSG00000134369
bta-mir-29c	DSC1	ENSG00000134765
bta-mir-29c	PAN2	ENSG00000135473
bta-mir-29c	LAMC1	ENSG00000135862
bta-mir-29c	SCEL	ENSG00000136155
bta-mir-29c	IREB2	ENSG00000136381
bta-mir-29c	KCTD3	ENSG00000136636
bta-mir-29c	IL1RN	ENSG00000136689
bta-mir-29c	SLC24A4	ENSG00000140090
bta-mir-29c	HSPG2	ENSG00000142798
bta-mir-29c	ISG20L2	ENSG00000143319
bta-mir-29c	FAM193B	ENSG00000146067
bta-mir-29c	ERLIN2	ENSG00000147475
bta-mir-29c	PGAP2	ENSG00000148985
bta-mir-29c	FAM57B	ENSG00000149926
bta-mir-29c	FAM151B	ENSG00000152380
bta-mir-29c	FAM167A	ENSG00000154319
bta-mir-29c	DPYSL5	ENSG00000157851
bta-mir-29c	WASF2	ENSG00000158195
bta-mir-29c	SHROOM4	ENSG00000158352
bta-mir-29c	CYB5R1	ENSG00000159348
bta-mir-29c	MEGF6	ENSG00000162591
bta-mir-29c	LYSMD1	ENSG00000163155
bta-mir-29c	COL6A3	ENSG00000163359
bta-mir-29c	TMEM183A	ENSG00000163444
bta-mir-29c	ADAMTS9	ENSG00000163638
bta-mir-29c	KIAA1143	ENSG00000163807
bta-mir-29c	PRSS12	ENSG00000164099
bta-mir-29c	ERAP1	ENSG00000164307
bta-mir-29c	WRN	ENSG00000165392
bta-mir-29c	EML5	ENSG00000165521
bta-mir-29c	NSD1	ENSG00000165671
bta-mir-29c	FBN1	ENSG00000166147
bta-mir-29c	ISLR2	ENSG00000167178
bta-mir-29c	SLC43A2	ENSG00000167703
bta-mir-29c	KCTD5	ENSG00000167977
bta-mir-29c	PPIC	ENSG00000168938
bta-mir-29c	FOXA3	ENSG00000170608
bta-mir-29c	CLCN5	ENSG00000171365
bta-mir-29c	RAPH1	ENSG00000173166
bta-mir-29c	SPSB4	ENSG00000175093
bta-mir-29c	ZDHHC21	ENSG00000175893
bta-mir-29c	DNAJC30	ENSG00000176410
bta-mir-29c	CTC1	ENSG00000178971
bta-mir-29c	KLHL28	ENSG00000179454
bta-mir-29c	FRAT2	ENSG00000181274
bta-mir-29c	GINS3	ENSG00000181938
bta-mir-29c	SESTD1	ENSG00000187231
bta-mir-29c	COL4A1	ENSG00000187498
bta-mir-29c	SPRY4	ENSG00000187678
bta-mir-29c	C2orf88	ENSG00000187699
bta-mir-29c	SEMA4D	ENSG00000187764
bta-mir-29c	COL4A5	ENSG00000188153
bta-mir-29c	NKAPL	ENSG00000189134
bta-mir-29c	ZNF512B	ENSG00000196700
bta-mir-29c	FAM3C	ENSG00000196937
bta-mir-29c	ANXA6	ENSG00000197043
bta-mir-29c	COL4A6	ENSG00000197565
bta-mir-29c	ASPH	ENSG00000198363
bta-mir-29c	CCT8L2	ENSG00000198445
bta-mir-29c	ANKRD13B	ENSG00000198720
bta-mir-29c	SCAMP5	ENSG00000198794
bta-mir-29c	ARHGEF15	ENSG00000198844
bta-mir-29c	COL5A2	ENSG00000204262
bta-mir-29c	EML6	ENSG00000214595
bta-mir-29c	IFI30	ENSG00000216490
bta-mir-193a	MTMR7	ENSG00000003987
bta-mir-193a	MASP2	ENSG00000009724
bta-mir-193a	FSTL4	ENSG00000053108
bta-mir-193a	LRP6	ENSG00000070018
bta-mir-193a	RAD18	ENSG00000070950
bta-mir-193a	TRIB2	ENSG00000071575
bta-mir-193a	ITPKC	ENSG00000086544
bta-mir-193a	PPP1R13B	ENSG00000088808
bta-mir-193a	NRCAM	ENSG00000091129
bta-mir-193a	MAP3K1	ENSG00000095015
bta-mir-193a	HMGXB4	ENSG00000100281
bta-mir-193a	C13orf33	ENSG00000102802
bta-mir-193a	PLIN3	ENSG00000105355
bta-mir-193a	FZD10	ENSG00000111432
bta-mir-193a	RFC5	ENSG00000111445
bta-mir-193a	IL1A	ENSG00000115008
bta-mir-193a	CLIP4	ENSG00000115295
bta-mir-193a	PLCD4	ENSG00000115556
bta-mir-193a	DNAJC6	ENSG00000116675
bta-mir-193a	RPN2	ENSG00000118705
bta-mir-193a	FAM178A	ENSG00000119906
bta-mir-193a	TRMT1L	ENSG00000121486
bta-mir-193a	TMEM39B	ENSG00000121775
bta-mir-193a	DNAH8	ENSG00000124721
bta-mir-193a	EEF1E1	ENSG00000124802
bta-mir-193a	BBS2	ENSG00000125124
bta-mir-193a	TMTC4	ENSG00000125247
bta-mir-193a	OSGEPL1	ENSG00000128694
bta-mir-193a	ATP13A3	ENSG00000133657
bta-mir-193a	MTO1	ENSG00000135297
bta-mir-193a	KIAA0513	ENSG00000135709
bta-mir-193a	C2orf49	ENSG00000135974
bta-mir-193a	VPS45	ENSG00000136631
bta-mir-193a	MBNL2	ENSG00000139793
bta-mir-193a	TMX1	ENSG00000139921
bta-mir-193a	ARRDC4	ENSG00000140450
bta-mir-193a	NME7	ENSG00000143156
bta-mir-193a	CHAC2	ENSG00000143942
bta-mir-193a	MED12L	ENSG00000144893
bta-mir-193a	SCML4	ENSG00000146285
bta-mir-193a	RSPO3	ENSG00000146374
bta-mir-193a	C7orf26	ENSG00000146576
bta-mir-193a	LUC7L2	ENSG00000146963
bta-mir-193a	SLC39A12	ENSG00000148482
bta-mir-193a	ACSS1	ENSG00000154930
bta-mir-193a	FBXO32	ENSG00000156804
bta-mir-193a	C21orf2	ENSG00000160226
bta-mir-193a	SHC1	ENSG00000160691
bta-mir-193a	LAPTM5	ENSG00000162511
bta-mir-193a	CCDC138	ENSG00000163006
bta-mir-193a	SLC6A20	ENSG00000163817
bta-mir-193a	MOCS2	ENSG00000164172
bta-mir-193a	ANKRA2	ENSG00000164331
bta-mir-193a	GPR111	ENSG00000164393
bta-mir-193a	TSC1	ENSG00000165699
bta-mir-193a	GPR176	ENSG00000166073
bta-mir-193a	ENTPD3	ENSG00000168032
bta-mir-193a	MGAT2	ENSG00000168282
bta-mir-193a	KLK7	ENSG00000169035
bta-mir-193a	ARL6IP1	ENSG00000170540
bta-mir-193a	MURC	ENSG00000170681
bta-mir-193a	MYOZ2	ENSG00000172399
bta-mir-193a	IQCB1	ENSG00000173226
bta-mir-193a	CNTNAP2	ENSG00000174469
bta-mir-193a	DHX36	ENSG00000174953
bta-mir-193a	NRIP1	ENSG00000180530
bta-mir-193a	CIB1	ENSG00000185043
bta-mir-193a	BRWD1	ENSG00000185658
bta-mir-193a	PCLO	ENSG00000186472
bta-mir-193a	ARID5A	ENSG00000196843
bta-mir-193a	SDAD1	ENSG00000198301
bta-mir-193a	MOG	ENSG00000204655
bta-mir-193a	MS4A13	ENSG00000204979
bta-mir-193a	DNAJC9	ENSG00000213551
bta-mir-193a	TM6SF2	ENSG00000213996
bta-mir-193a	LYN	ENSG00000254087
bta-mir-200c	HS3ST1	ENSG00000002587
bta-mir-200c	IYD	ENSG00000009765
bta-mir-200c	ARID4A	ENSG00000032219
bta-mir-200c	SLC4A7	ENSG00000033867
bta-mir-200c	CASR	ENSG00000036828
bta-mir-200c	TLL1	ENSG00000038295
bta-mir-200c	ME1	ENSG00000065833
bta-mir-200c	EVI5	ENSG00000067208
bta-mir-200c	IARS2	ENSG00000067704
bta-mir-200c	GUCY2C	ENSG00000070019
bta-mir-200c	PTPN21	ENSG00000070778
bta-mir-200c	PDE8A	ENSG00000073417
bta-mir-200c	MAP3K13	ENSG00000073803
bta-mir-200c	TIMM21	ENSG00000075336
bta-mir-200c	BCAP29	ENSG00000075790
bta-mir-200c	APBB1IP	ENSG00000077420
bta-mir-200c	PTHLH	ENSG00000087494
bta-mir-200c	SLC6A14	ENSG00000087916
bta-mir-200c	MCAT	ENSG00000100294
bta-mir-200c	STS	ENSG00000101846
bta-mir-200c	MCF2	ENSG00000101977
bta-mir-200c	FAM48A	ENSG00000102710
bta-mir-200c	GABPB1	ENSG00000104064
bta-mir-200c	UBE2W	ENSG00000104343
bta-mir-200c	SYDE1	ENSG00000105137
bta-mir-200c	PDCD5	ENSG00000105185
bta-mir-200c	C7orf44	ENSG00000106603
bta-mir-200c	KIAA1432	ENSG00000107036
bta-mir-200c	C10orf137	ENSG00000107938
bta-mir-200c	MMD	ENSG00000108960
bta-mir-200c	KLHL2	ENSG00000109466
bta-mir-200c	SC5DL	ENSG00000109929
bta-mir-200c	GYS2	ENSG00000111713
bta-mir-200c	MCM9	ENSG00000111877
bta-mir-200c	PPWD1	ENSG00000113593
bta-mir-200c	SPTBN1	ENSG00000115306
bta-mir-200c	COQ10B	ENSG00000115520
bta-mir-200c	WIPF1	ENSG00000115935
bta-mir-200c	RALGPS2	ENSG00000116191
bta-mir-200c	LEPR	ENSG00000116678
bta-mir-200c	ACADM	ENSG00000117054
bta-mir-200c	ELL2	ENSG00000118985
bta-mir-200c	SLC46A2	ENSG00000119457
bta-mir-200c	NPPB	ENSG00000120937
bta-mir-200c	CRISPLD1	ENSG00000121005
bta-mir-200c	PAPD5	ENSG00000121274
bta-mir-200c	RPAP2	ENSG00000122484
bta-mir-200c	WIPF3	ENSG00000122574
bta-mir-200c	NT5C3	ENSG00000122643
bta-mir-200c	RECK	ENSG00000122707
bta-mir-200c	TMEM128	ENSG00000132406
bta-mir-200c	MPRIP	ENSG00000133030
bta-mir-200c	TEX15	ENSG00000133863
bta-mir-200c	C9orf4	ENSG00000136805
bta-mir-200c	GGH	ENSG00000137563
bta-mir-200c	HAUS2	ENSG00000137814
bta-mir-200c	DBT	ENSG00000137992
bta-mir-200c	GIT2	ENSG00000139436
bta-mir-200c	SLC14A1	ENSG00000141469
bta-mir-200c	BCL10	ENSG00000142867
bta-mir-200c	PVRL4	ENSG00000143217
bta-mir-200c	DTL	ENSG00000143476
bta-mir-200c	CYP4V2	ENSG00000145476
bta-mir-200c	PMP2	ENSG00000147588
bta-mir-200c	UTP23	ENSG00000147679
bta-mir-200c	C10orf47	ENSG00000148426
bta-mir-200c	PIP4K2A	ENSG00000150867
bta-mir-200c	NMT2	ENSG00000152465
bta-mir-200c	FARP1	ENSG00000152767
bta-mir-200c	HNRNPU	ENSG00000153187
bta-mir-200c	ZUFSP	ENSG00000153975
bta-mir-200c	KLF10	ENSG00000155090
bta-mir-200c	USP25	ENSG00000155313
bta-mir-200c	KCTD18	ENSG00000155729
bta-mir-200c	WIF1	ENSG00000156076
bta-mir-200c	FUBP1	ENSG00000162613
bta-mir-200c	TDRD5	ENSG00000162782
bta-mir-200c	GPR155	ENSG00000163328
bta-mir-200c	C3orf64	ENSG00000163378
bta-mir-200c	EIF4E3	ENSG00000163412
bta-mir-200c	AZI2	ENSG00000163512
bta-mir-200c	CLASP2	ENSG00000163539
bta-mir-200c	SPICE1	ENSG00000163611
bta-mir-200c	PTPN13	ENSG00000163629
bta-mir-200c	TTC14	ENSG00000163728
bta-mir-200c	LRPAP1	ENSG00000163956
bta-mir-200c	WDR82	ENSG00000164091
bta-mir-200c	CCDC112	ENSG00000164221
bta-mir-200c	DLC1	ENSG00000164741
bta-mir-200c	RAD21	ENSG00000164754
bta-mir-200c	KCNV1	ENSG00000164794
bta-mir-200c	CTHRC1	ENSG00000164932
bta-mir-200c	HECTD2	ENSG00000165338
bta-mir-200c	ZCCHC24	ENSG00000165424
bta-mir-200c	TMEM41B	ENSG00000166471
bta-mir-200c	NR0B1	ENSG00000169297
bta-mir-200c	PCDH7	ENSG00000169851
bta-mir-200c	DENND5B	ENSG00000170456
bta-mir-200c	PKIA	ENSG00000171033
bta-mir-200c	FEZ2	ENSG00000171055
bta-mir-200c	ETFDH	ENSG00000171503
bta-mir-200c	TLN2	ENSG00000171914
bta-mir-200c	AGFG1	ENSG00000173744
bta-mir-200c	CEP135	ENSG00000174799
bta-mir-200c	CSRP2	ENSG00000175183
bta-mir-200c	TMEM187	ENSG00000177854
bta-mir-200c	C3orf23	ENSG00000179152
bta-mir-200c	NRIP1	ENSG00000180530
bta-mir-200c	TMEM136	ENSG00000181264
bta-mir-200c	C9orf102	ENSG00000182150
bta-mir-200c	SHMT2	ENSG00000182199
bta-mir-200c	GJC1	ENSG00000182963
bta-mir-200c	NEB	ENSG00000183091
bta-mir-200c	OPCML	ENSG00000183715
bta-mir-200c	ANKRD46	ENSG00000186106
bta-mir-200c	TMEM220	ENSG00000187824
bta-mir-200c	TMEM120B	ENSG00000188735
bta-mir-200c	KANK2	ENSG00000197256
bta-mir-200c	OGDHL	ENSG00000197444
bta-mir-200c	ZNF568	ENSG00000198453
bta-mir-200c	IPO7	ENSG00000205339
bta-mir-200c	LYRM5	ENSG00000205707
bta-mir-200c	NME1	ENSG00000239672
bta-mir-128-1	APBA2	ENSG00000034053
bta-mir-128-1	C1orf144	ENSG00000055070
bta-mir-128-1	WNK1	ENSG00000060237
bta-mir-128-1	NGFR	ENSG00000064300
bta-mir-128-1	DCX	ENSG00000077279
bta-mir-128-1	UBE2W	ENSG00000104343
bta-mir-128-1	MIER2	ENSG00000105556
bta-mir-128-1	MET	ENSG00000105976
bta-mir-128-1	NCS1	ENSG00000107130
bta-mir-128-1	CASC3	ENSG00000108349
bta-mir-128-1	PDHX	ENSG00000110435
bta-mir-128-1	MAPK14	ENSG00000112062
bta-mir-128-1	PDE10A	ENSG00000112541
bta-mir-128-1	FBRSL1	ENSG00000112787
bta-mir-128-1	MAPKAPK3	ENSG00000114738
bta-mir-128-1	INO80D	ENSG00000114933
bta-mir-128-1	CCDC92	ENSG00000119242
bta-mir-128-1	GPAM	ENSG00000119927
bta-mir-128-1	NAA50	ENSG00000121579
bta-mir-128-1	SAMD10	ENSG00000130590
bta-mir-128-1	ATXN10	ENSG00000130638
bta-mir-128-1	EPHB2	ENSG00000133216
bta-mir-128-1	FAM105B	ENSG00000154124
bta-mir-128-1	ENAH	ENSG00000154380
bta-mir-128-1	UBR1	ENSG00000159459
bta-mir-128-1	GRIK3	ENSG00000163873
bta-mir-128-1	PHB	ENSG00000167085
bta-mir-128-1	FAM102A	ENSG00000167106
bta-mir-128-1	CCDC71	ENSG00000177352
bta-mir-128-1	IKZF1	ENSG00000185811
bta-mir-128-1	PTPRT	ENSG00000196090
bta-mir-128-1	PGAP1	ENSG00000197121
bta-mir-128-1	LBH	ENSG00000213626
bta-mir-24	BTK	ENSG00000010671
bta-mir-24	ELOVL5	ENSG00000012660
bta-mir-24	TBC1D1	ENSG00000065882
bta-mir-24	CLCN4	ENSG00000073464
bta-mir-24	SCGN	ENSG00000079689
bta-mir-24	COL19A1	ENSG00000082293
bta-mir-24	PIGU	ENSG00000101464
bta-mir-24	PLAT	ENSG00000104368
bta-mir-24	MTPAP	ENSG00000107951
bta-mir-24	ELK3	ENSG00000111145
bta-mir-24	EFEMP1	ENSG00000115380
bta-mir-24	ARHGEF2	ENSG00000116584
bta-mir-24	TEK	ENSG00000120156
bta-mir-24	FBXL12	ENSG00000127452
bta-mir-24	NARG2	ENSG00000128915
bta-mir-24	CLIP1	ENSG00000130779
bta-mir-24	PRKAA1	ENSG00000132356
bta-mir-24	DCTN4	ENSG00000132912
bta-mir-24	ITGAV	ENSG00000138448
bta-mir-24	RHCG	ENSG00000140519
bta-mir-24	ZNF750	ENSG00000141579
bta-mir-24	BCL10	ENSG00000142867
bta-mir-24	TPM3	ENSG00000143549
bta-mir-24	TMEM168	ENSG00000146802
bta-mir-24	NGLY1	ENSG00000151092
bta-mir-24	AIFM1	ENSG00000156709
bta-mir-24	PKNOX1	ENSG00000160199
bta-mir-24	CCNF	ENSG00000162063
bta-mir-24	C1orf187	ENSG00000162490
bta-mir-24	EIF5A2	ENSG00000163577
bta-mir-24	CDCA7L	ENSG00000164649
bta-mir-24	IL8	ENSG00000169429
bta-mir-24	LRRN2	ENSG00000170382
bta-mir-24	MTSS1	ENSG00000170873
bta-mir-24	SP3	ENSG00000172845
bta-mir-24	SOCS4	ENSG00000180008
bta-mir-24	ZNF48	ENSG00000180035
bta-mir-24	CHST13	ENSG00000180767
bta-mir-24	GTF2F2	ENSG00000188342
bta-mir-24	MAGEB16	ENSG00000189023
bta-mir-24	ZSCAN16	ENSG00000196812
bta-mir-24	SHPK	ENSG00000197417
bta-mir-24	PLN	ENSG00000198523
bta-mir-24	DNAJC9	ENSG00000213551
bta-mir-24	PARG	ENSG00000227345
bta-mir-130a	ALS2	ENSG00000003393
bta-mir-130a	RNF216	ENSG00000011275
bta-mir-130a	IGF1	ENSG00000017427
bta-mir-130a	EXOC5	ENSG00000070367
bta-mir-130a	MKNK1	ENSG00000079277
bta-mir-130a	CDC14A	ENSG00000079335
bta-mir-130a	ULK2	ENSG00000083290
bta-mir-130a	CYLD	ENSG00000083799
bta-mir-130a	SEL1L3	ENSG00000091490
bta-mir-130a	RPS6KA5	ENSG00000100784
bta-mir-130a	FMR1	ENSG00000102081
bta-mir-130a	MET	ENSG00000105976
bta-mir-130a	C7orf58	ENSG00000106034
bta-mir-130a	C5	ENSG00000106804
bta-mir-130a	SH3D19	ENSG00000109686
bta-mir-130a	SLC16A10	ENSG00000112394
bta-mir-130a	ARHGEF26	ENSG00000114790
bta-mir-130a	RAB3GAP1	ENSG00000115839
bta-mir-130a	TTF2	ENSG00000116830
bta-mir-130a	MASTL	ENSG00000120539
bta-mir-130a	NAA50	ENSG00000121579
bta-mir-130a	MOCS3	ENSG00000124217
bta-mir-130a	IRF1	ENSG00000125347
bta-mir-130a	PTGER2	ENSG00000125384
bta-mir-130a	BBOX1	ENSG00000129151
bta-mir-130a	NCAN	ENSG00000130287
bta-mir-130a	KIAA0182	ENSG00000131149
bta-mir-130a	SPG20	ENSG00000133104
bta-mir-130a	BTG1	ENSG00000133639
bta-mir-130a	VTCN1	ENSG00000134258
bta-mir-130a	RSAD2	ENSG00000134321
bta-mir-130a	PLAA	ENSG00000137055
bta-mir-130a	RAB30	ENSG00000137502
bta-mir-130a	RTCD1	ENSG00000137996
bta-mir-130a	CENPO	ENSG00000138092
bta-mir-130a	DIAPH3	ENSG00000139734
bta-mir-130a	HMG20A	ENSG00000140382
bta-mir-130a	CLTC	ENSG00000141367
bta-mir-130a	FAM59A	ENSG00000141441
bta-mir-130a	TMEM50B	ENSG00000142188
bta-mir-130a	SPOPL	ENSG00000144228
bta-mir-130a	VGLL4	ENSG00000144560
bta-mir-130a	ADAM12	ENSG00000148848
bta-mir-130a	CD8A	ENSG00000153563
bta-mir-130a	VPS37A	ENSG00000155975
bta-mir-130a	C21orf7	ENSG00000156265
bta-mir-130a	FCHO2	ENSG00000157107
bta-mir-130a	CD300LG	ENSG00000161649
bta-mir-130a	FRZB	ENSG00000162998
bta-mir-130a	BAG5	ENSG00000166170
bta-mir-130a	RIMKLB	ENSG00000166532
bta-mir-130a	CCDC126	ENSG00000169193
bta-mir-130a	AGFG1	ENSG00000173744
bta-mir-130a	CHST1	ENSG00000175264
bta-mir-130a	LCORL	ENSG00000178177
bta-mir-130a	C3orf23	ENSG00000179152
bta-mir-130a	MAP3K15	ENSG00000180815
bta-mir-130a	RAD51B	ENSG00000182185
bta-mir-130a	TDRD7	ENSG00000196116
bta-mir-130a	PSAP	ENSG00000197746
bta-mir-130a	MIER1	ENSG00000198160
bta-mir-130a	SMOC1	ENSG00000198732
bta-mir-130a	HAUS5	ENSG00000249115
bta-mir-128-2	APBA2	ENSG00000034053
bta-mir-128-2	C1orf144	ENSG00000055070
bta-mir-128-2	WNK1	ENSG00000060237
bta-mir-128-2	NGFR	ENSG00000064300
bta-mir-128-2	DCX	ENSG00000077279
bta-mir-128-2	UBE2W	ENSG00000104343
bta-mir-128-2	MIER2	ENSG00000105556
bta-mir-128-2	MET	ENSG00000105976
bta-mir-128-2	NCS1	ENSG00000107130
bta-mir-128-2	CASC3	ENSG00000108349
bta-mir-128-2	PDHX	ENSG00000110435
bta-mir-128-2	MAPK14	ENSG00000112062
bta-mir-128-2	PDE10A	ENSG00000112541
bta-mir-128-2	FBRSL1	ENSG00000112787
bta-mir-128-2	MAPKAPK3	ENSG00000114738
bta-mir-128-2	INO80D	ENSG00000114933
bta-mir-128-2	CCDC92	ENSG00000119242
bta-mir-128-2	GPAM	ENSG00000119927
bta-mir-128-2	NAA50	ENSG00000121579
bta-mir-128-2	SAMD10	ENSG00000130590
bta-mir-128-2	ATXN10	ENSG00000130638
bta-mir-128-2	EPHB2	ENSG00000133216
bta-mir-128-2	FAM105B	ENSG00000154124
bta-mir-128-2	ENAH	ENSG00000154380
bta-mir-128-2	UBR1	ENSG00000159459
bta-mir-128-2	GRIK3	ENSG00000163873
bta-mir-128-2	PHB	ENSG00000167085
bta-mir-128-2	FAM102A	ENSG00000167106
bta-mir-128-2	CCDC71	ENSG00000177352
bta-mir-128-2	IKZF1	ENSG00000185811
bta-mir-128-2	PTPRT	ENSG00000196090
bta-mir-128-2	PGAP1	ENSG00000197121
bta-mir-128-2	LBH	ENSG00000213626
bta-mir-29e	MLL5	ENSG00000005483
bta-mir-29e	SNAPC1	ENSG00000023608
bta-mir-29e	PRDM1	ENSG00000057657
bta-mir-29e	COL11A1	ENSG00000060718
bta-mir-29e	DMRT3	ENSG00000064218
bta-mir-29e	DDX20	ENSG00000064703
bta-mir-29e	MPPED2	ENSG00000066382
bta-mir-29e	ATP2B1	ENSG00000070961
bta-mir-29e	TP63	ENSG00000073282
bta-mir-29e	TMEM131	ENSG00000075568
bta-mir-29e	WDR7	ENSG00000091157
bta-mir-29e	ZC3HC1	ENSG00000091732
bta-mir-29e	PNN	ENSG00000100941
bta-mir-29e	ASB9	ENSG00000102048
bta-mir-29e	RP2	ENSG00000102218
bta-mir-29e	FGD1	ENSG00000102302
bta-mir-29e	NDRG4	ENSG00000103034
bta-mir-29e	GABPB1	ENSG00000104064
bta-mir-29e	ZFAND1	ENSG00000104231
bta-mir-29e	RAD51C	ENSG00000108384
bta-mir-29e	TUBD1	ENSG00000108423
bta-mir-29e	CCL2	ENSG00000108691
bta-mir-29e	MAPK10	ENSG00000109339
bta-mir-29e	APOA4	ENSG00000110244
bta-mir-29e	ENDOU	ENSG00000111405
bta-mir-29e	EPM2A	ENSG00000112425
bta-mir-29e	QKI	ENSG00000112531
bta-mir-29e	NUDT3	ENSG00000112664
bta-mir-29e	PCDHB7	ENSG00000113212
bta-mir-29e	COMMD2	ENSG00000114744
bta-mir-29e	KISS1R	ENSG00000116014
bta-mir-29e	CTH	ENSG00000116761
bta-mir-29e	CD244	ENSG00000122223
bta-mir-29e	SMU1	ENSG00000122692
bta-mir-29e	GLIPR2	ENSG00000122694
bta-mir-29e	RAP2A	ENSG00000125249
bta-mir-29e	EIF2C3	ENSG00000126070
bta-mir-29e	IGFLR1	ENSG00000126246
bta-mir-29e	MAP7D3	ENSG00000129680
bta-mir-29e	PEX11B	ENSG00000131779
bta-mir-29e	ZRANB2	ENSG00000132485
bta-mir-29e	DYDC2	ENSG00000133665
bta-mir-29e	MICAL2	ENSG00000133816
bta-mir-29e	NOTCH2	ENSG00000134250
bta-mir-29e	PDCL	ENSG00000136940
bta-mir-29e	DSCC1	ENSG00000136982
bta-mir-29e	SLC35A5	ENSG00000138459
bta-mir-29e	OSBPL1A	ENSG00000141447
bta-mir-29e	PRKACB	ENSG00000142875
bta-mir-29e	UBR3	ENSG00000144357
bta-mir-29e	STAC	ENSG00000144681
bta-mir-29e	DAK	ENSG00000149476
bta-mir-29e	RGS18	ENSG00000150681
bta-mir-29e	BTBD11	ENSG00000151136
bta-mir-29e	THRSP	ENSG00000151365
bta-mir-29e	ENAH	ENSG00000154380
bta-mir-29e	AGPAT5	ENSG00000155189
bta-mir-29e	VSIG4	ENSG00000155659
bta-mir-29e	VPS37A	ENSG00000155975
bta-mir-29e	NMNAT2	ENSG00000157064
bta-mir-29e	CUL4B	ENSG00000158290
bta-mir-29e	ACTC1	ENSG00000159251
bta-mir-29e	IQCC	ENSG00000160051
bta-mir-29e	USP24	ENSG00000162402
bta-mir-29e	UTP15	ENSG00000164338
bta-mir-29e	HEY1	ENSG00000164683
bta-mir-29e	CHMP4C	ENSG00000164695
bta-mir-29e	RAD21	ENSG00000164754
bta-mir-29e	HNRNPK	ENSG00000165119
bta-mir-29e	GJB2	ENSG00000165474
bta-mir-29e	RAB8B	ENSG00000166128
bta-mir-29e	NETO1	ENSG00000166342
bta-mir-29e	B2M	ENSG00000166710
bta-mir-29e	TUBA1A	ENSG00000167552
bta-mir-29e	SCARA5	ENSG00000168079
bta-mir-29e	CX3CR1	ENSG00000168329
bta-mir-29e	MAP2K1	ENSG00000169032
bta-mir-29e	CD52	ENSG00000169442
bta-mir-29e	LRG1	ENSG00000171236
bta-mir-29e	SLC19A1	ENSG00000173638
bta-mir-29e	DPY19L2	ENSG00000177990
bta-mir-29e	TAF7	ENSG00000178913
bta-mir-29e	MED14	ENSG00000180182
bta-mir-29e	ALDH1A3	ENSG00000184254
bta-mir-29e	DNAH17	ENSG00000187775
bta-mir-29e	NHS	ENSG00000188158
bta-mir-29e	FAM3C	ENSG00000196937
bta-mir-29e	ANXA4	ENSG00000196975
bta-mir-29e	F5	ENSG00000198734
bta-mir-29e	LIN52	ENSG00000205659
bta-mir-29e	C18orf63	ENSG00000206043
bta-mir-29e	ISPD	ENSG00000214960
bta-mir-29e	PLXNA4	ENSG00000221866
bta-mir-100	PPIP5K1	ENSG00000168781
bta-mir-494	HEATR5B	ENSG00000008869
bta-mir-494	SLC7A14	ENSG00000013293
bta-mir-494	PGM3	ENSG00000013375
bta-mir-494	CLCA4	ENSG00000016602
bta-mir-494	UHRF1	ENSG00000034063
bta-mir-494	MFAP3	ENSG00000037749
bta-mir-494	BOD1L	ENSG00000038219
bta-mir-494	RRM2B	ENSG00000048392
bta-mir-494	JKAMP	ENSG00000050130
bta-mir-494	WDR3	ENSG00000065183
bta-mir-494	REEP1	ENSG00000068615
bta-mir-494	PSME4	ENSG00000068878
bta-mir-494	ACER3	ENSG00000078124
bta-mir-494	P2RY10	ENSG00000078589
bta-mir-494	DOPEY1	ENSG00000083097
bta-mir-494	BCORL1	ENSG00000085185
bta-mir-494	NID2	ENSG00000087303
bta-mir-494	GABRP	ENSG00000094755
bta-mir-494	ZNF184	ENSG00000096654
bta-mir-494	SIRT1	ENSG00000096717
bta-mir-494	SYDE2	ENSG00000097096
bta-mir-494	YPEL1	ENSG00000100027
bta-mir-494	NIN	ENSG00000100503
bta-mir-494	CNIH	ENSG00000100528
bta-mir-494	C20orf24	ENSG00000101084
bta-mir-494	FAM83D	ENSG00000101447
bta-mir-494	C13orf33	ENSG00000102802
bta-mir-494	NFAT5	ENSG00000102908
bta-mir-494	PLAT	ENSG00000104368
bta-mir-494	MET	ENSG00000105976
bta-mir-494	HOXA13	ENSG00000106031
bta-mir-494	PCOLCE	ENSG00000106333
bta-mir-494	TSPAN13	ENSG00000106537
bta-mir-494	CHCHD3	ENSG00000106554
bta-mir-494	BCL7B	ENSG00000106635
bta-mir-494	MINPP1	ENSG00000107789
bta-mir-494	SHOC2	ENSG00000108061
bta-mir-494	NEIL3	ENSG00000109674
bta-mir-494	PDHX	ENSG00000110435
bta-mir-494	MCM9	ENSG00000111877
bta-mir-494	IL17A	ENSG00000112115
bta-mir-494	ZNF451	ENSG00000112200
bta-mir-494	PPWD1	ENSG00000113593
bta-mir-494	PLSCR4	ENSG00000114698
bta-mir-494	ACADL	ENSG00000115361
bta-mir-494	IL18R1	ENSG00000115604
bta-mir-494	ABCB6	ENSG00000115657
bta-mir-494	ORC2	ENSG00000115942
bta-mir-494	PDC	ENSG00000116703
bta-mir-494	PPP1R8	ENSG00000117751
bta-mir-494	RHOQ	ENSG00000119729
bta-mir-494	PANK3	ENSG00000120137
bta-mir-494	LRP11	ENSG00000120256
bta-mir-494	NUDCD1	ENSG00000120526
bta-mir-494	MASTL	ENSG00000120539
bta-mir-494	LAX1	ENSG00000122188
bta-mir-494	RNF11	ENSG00000123091
bta-mir-494	NUP85	ENSG00000125450
bta-mir-494	FGL2	ENSG00000127951
bta-mir-494	REEP5	ENSG00000129625
bta-mir-494	TMEM8A	ENSG00000129925
bta-mir-494	NTS	ENSG00000133636
bta-mir-494	ARNTL	ENSG00000133794
bta-mir-494	SBF2	ENSG00000133812
bta-mir-494	TMEM66	ENSG00000133872
bta-mir-494	EIF2C4	ENSG00000134698
bta-mir-494	DTNA	ENSG00000134769
bta-mir-494	MED4	ENSG00000136146
bta-mir-494	C9orf78	ENSG00000136819
bta-mir-494	TOR1A	ENSG00000136827
bta-mir-494	NUSAP1	ENSG00000137804
bta-mir-494	ZNF280D	ENSG00000137871
bta-mir-494	SENP7	ENSG00000138468
bta-mir-494	BMPR1B	ENSG00000138696
bta-mir-494	SLC39A8	ENSG00000138821
bta-mir-494	LUM	ENSG00000139329
bta-mir-494	BBS4	ENSG00000140463
bta-mir-494	EAF1	ENSG00000144597
bta-mir-494	CAMK2D	ENSG00000145349
bta-mir-494	BTBD10	ENSG00000148925
bta-mir-494	DCP1B	ENSG00000151065
bta-mir-494	BOLL	ENSG00000152430
bta-mir-494	PTPRK	ENSG00000152894
bta-mir-494	SRP19	ENSG00000153037
bta-mir-494	TMEM55A	ENSG00000155099
bta-mir-494	GTF3C6	ENSG00000155115
bta-mir-494	PRR14	ENSG00000156858
bta-mir-494	ZSCAN12	ENSG00000158691
bta-mir-494	F11R	ENSG00000158769
bta-mir-494	MIS18A	ENSG00000159055
bta-mir-494	MPZL3	ENSG00000160588
bta-mir-494	TMEM143	ENSG00000161558
bta-mir-494	CMPK1	ENSG00000162368
bta-mir-494	B3GALT2	ENSG00000162630
bta-mir-494	BPNT1	ENSG00000162813
bta-mir-494	C2orf47	ENSG00000162972
bta-mir-494	PQLC3	ENSG00000162976
bta-mir-494	MFSD8	ENSG00000164073
bta-mir-494	ASB5	ENSG00000164122
bta-mir-494	KIAA0895	ENSG00000164542
bta-mir-494	PHAX	ENSG00000164902
bta-mir-494	FXN	ENSG00000165060
bta-mir-494	RAB8B	ENSG00000166128
bta-mir-494	MYL1	ENSG00000168530
bta-mir-494	CCDC126	ENSG00000169193
bta-mir-494	BUB1	ENSG00000169679
bta-mir-494	TM4SF4	ENSG00000169903
bta-mir-494	CDK1	ENSG00000170312
bta-mir-494	SOCS5	ENSG00000171150
bta-mir-494	CHD7	ENSG00000171316
bta-mir-494	RXFP1	ENSG00000171509
bta-mir-494	PIK3CD	ENSG00000171608
bta-mir-494	C3AR1	ENSG00000171860
bta-mir-494	SYNPO2	ENSG00000172403
bta-mir-494	OXSR1	ENSG00000172939
bta-mir-494	GOLIM4	ENSG00000173905
bta-mir-494	LIG4	ENSG00000174405
bta-mir-494	DENND4A	ENSG00000174485
bta-mir-494	TGIF1	ENSG00000177426
bta-mir-494	ARL6IP6	ENSG00000177917
bta-mir-494	TUBAL3	ENSG00000178462
bta-mir-494	NSUN3	ENSG00000178694
bta-mir-494	DPY19L3	ENSG00000178904
bta-mir-494	SLITRK4	ENSG00000179542
bta-mir-494	TRNAU1AP	ENSG00000180098
bta-mir-494	RRH	ENSG00000180245
bta-mir-494	C7orf41	ENSG00000180354
bta-mir-494	GPR62	ENSG00000180929
bta-mir-494	PRKAG1	ENSG00000181929
bta-mir-494	XKRX	ENSG00000182489
bta-mir-494	SYNDIG1L	ENSG00000183379
bta-mir-494	ARPM1	ENSG00000184378
bta-mir-494	PROS1	ENSG00000184500
bta-mir-494	NELL2	ENSG00000184613
bta-mir-494	C1orf110	ENSG00000185860
bta-mir-494	SLITRK2	ENSG00000185985
bta-mir-494	RASA3	ENSG00000185989
bta-mir-494	ANKRD46	ENSG00000186106
bta-mir-494	MKL2	ENSG00000186260
bta-mir-494	TMEM215	ENSG00000188133
bta-mir-494	FAM114A1	ENSG00000197712
bta-mir-494	ERO1L	ENSG00000197930
bta-mir-494	ZNF277	ENSG00000198839
bta-mir-494	KIAA1279	ENSG00000198954
bta-mir-494	MBD5	ENSG00000204406
bta-mir-494	CDSN	ENSG00000204539
bta-mir-494	LGR4	ENSG00000205213
bta-mir-494	FAM75D1	ENSG00000214929
bta-mir-494	ZNF879	ENSG00000234284
bta-mir-494	NFS1	ENSG00000244005
bta-mir-494	CHURC1	ENSG00000258289
bta-let-7b	SCYL3	ENSG00000000457
bta-let-7b	PLXND1	ENSG00000004399
bta-let-7b	FAM214B	ENSG00000005238
bta-let-7b	GAS7	ENSG00000007237
bta-let-7b	TEAD3	ENSG00000007866
bta-let-7b	PLEKHG6	ENSG00000008323
bta-let-7b	ZNF200	ENSG00000010539
bta-let-7b	SYT7	ENSG00000011347
bta-let-7b	MAP4K3	ENSG00000011566
bta-let-7b	SLC7A14	ENSG00000013293
bta-let-7b	RUFY3	ENSG00000018189
bta-let-7b	TNFRSF1B	ENSG00000028137
bta-let-7b	IKZF2	ENSG00000030419
bta-let-7b	UHRF1	ENSG00000034063
bta-let-7b	CTNS	ENSG00000040531
bta-let-7b	ADRB1	ENSG00000043591
bta-let-7b	EPHA3	ENSG00000044524
bta-let-7b	KIAA2022	ENSG00000050030
bta-let-7b	DKK3	ENSG00000050165
bta-let-7b	PLEKHH1	ENSG00000054690
bta-let-7b	MXD1	ENSG00000059728
bta-let-7b	PTPRU	ENSG00000060656
bta-let-7b	BCAT1	ENSG00000060982
bta-let-7b	TGFBR3	ENSG00000069702
bta-let-7b	OSBPL3	ENSG00000070882
bta-let-7b	ZFYVE26	ENSG00000072121
bta-let-7b	PANX2	ENSG00000073150
bta-let-7b	RUNX1T1	ENSG00000079102
bta-let-7b	SLC4A4	ENSG00000080493
bta-let-7b	ARG2	ENSG00000081181
bta-let-7b	ULK2	ENSG00000083290
bta-let-7b	SLC25A24	ENSG00000085491
bta-let-7b	L2HGDH	ENSG00000087299
bta-let-7b	NID2	ENSG00000087303
bta-let-7b	SLC15A1	ENSG00000088386
bta-let-7b	TGDS	ENSG00000088451
bta-let-7b	C20orf194	ENSG00000088854
bta-let-7b	SLC24A6	ENSG00000089060
bta-let-7b	NOS1	ENSG00000089250
bta-let-7b	DTX2	ENSG00000091073
bta-let-7b	EIF2C1	ENSG00000092847
bta-let-7b	CBX5	ENSG00000094916
bta-let-7b	CDC34	ENSG00000099804
bta-let-7b	SMCR7L	ENSG00000100335
bta-let-7b	CACNA1I	ENSG00000100346
bta-let-7b	KCTD17	ENSG00000100379
bta-let-7b	DICER1	ENSG00000100697
bta-let-7b	PPP1R16B	ENSG00000101445
bta-let-7b	ZNF516	ENSG00000101493
bta-let-7b	RIOK3	ENSG00000101782
bta-let-7b	PGRMC1	ENSG00000101856
bta-let-7b	ELF4	ENSG00000102034
bta-let-7b	FLT1	ENSG00000102755
bta-let-7b	PLA2G15	ENSG00000103066
bta-let-7b	NME4	ENSG00000103202
bta-let-7b	XYLT1	ENSG00000103489
bta-let-7b	IGDCC4	ENSG00000103742
bta-let-7b	ATP8B4	ENSG00000104043
bta-let-7b	FAM189A1	ENSG00000104059
bta-let-7b	SNX16	ENSG00000104497
bta-let-7b	DOT1L	ENSG00000104885
bta-let-7b	NUMBL	ENSG00000105245
bta-let-7b	MEIS3	ENSG00000105419
bta-let-7b	PLEKHA8	ENSG00000106086
bta-let-7b	TGFBR1	ENSG00000106799
bta-let-7b	CEP164	ENSG00000110274
bta-let-7b	EIF4G2	ENSG00000110321
bta-let-7b	GNPTAB	ENSG00000111670
bta-let-7b	PHACTR2	ENSG00000112419
bta-let-7b	MDFI	ENSG00000112559
bta-let-7b	APBB3	ENSG00000113108
bta-let-7b	HAND1	ENSG00000113196
bta-let-7b	ERGIC1	ENSG00000113719
bta-let-7b	RNF7	ENSG00000114125
bta-let-7b	ACVR2B	ENSG00000114739
bta-let-7b	TTL;TTL	ENSG00000114999
bta-let-7b	SLC1A4	ENSG00000115902
bta-let-7b	EDEM3	ENSG00000116406
bta-let-7b	FASLG	ENSG00000117560
bta-let-7b	ELOVL4	ENSG00000118402
bta-let-7b	TNFAIP3	ENSG00000118503
bta-let-7b	RAB3GAP2	ENSG00000118873
bta-let-7b	TRPM6	ENSG00000119121
bta-let-7b	TRIM67	ENSG00000119283
bta-let-7b	CNTRL	ENSG00000119397
bta-let-7b	DUSP4	ENSG00000120875
bta-let-7b	COIL	ENSG00000121058
bta-let-7b	CRY2	ENSG00000121671
bta-let-7b	KIAA1549	ENSG00000122778
bta-let-7b	GIPC1	ENSG00000123159
bta-let-7b	METTL21B	ENSG00000123427
bta-let-7b	ACVR1C	ENSG00000123612
bta-let-7b	LPGAT1	ENSG00000123684
bta-let-7b	PARD6B	ENSG00000124171
bta-let-7b	HIF3A	ENSG00000124440
bta-let-7b	MRS2	ENSG00000124532
bta-let-7b	TNFSF9	ENSG00000125657
bta-let-7b	GPCPD1	ENSG00000125772
bta-let-7b	PLAGL2	ENSG00000126003
bta-let-7b	CCR7	ENSG00000126353
bta-let-7b	TIMM17B	ENSG00000126768
bta-let-7b	FBXL12	ENSG00000127452
bta-let-7b	FOXP2	ENSG00000128573
bta-let-7b	HOXD1	ENSG00000128645
bta-let-7b	TMOD2	ENSG00000128872
bta-let-7b	DUSP9	ENSG00000130829
bta-let-7b	HABP4	ENSG00000130956
bta-let-7b	RAB11FIP4	ENSG00000131242
bta-let-7b	DCAF15	ENSG00000132017
bta-let-7b	SYT11	ENSG00000132718
bta-let-7b	STARD13	ENSG00000133121
bta-let-7b	DPF2	ENSG00000133884
bta-let-7b	EDEM1	ENSG00000134109
bta-let-7b	C15orf29	ENSG00000134152
bta-let-7b	VAV3	ENSG00000134215
bta-let-7b	NGF	ENSG00000134259
bta-let-7b	CDCA8	ENSG00000134690
bta-let-7b	HOOK1	ENSG00000134709
bta-let-7b	DTNA	ENSG00000134769
bta-let-7b	DAGLA	ENSG00000134780
bta-let-7b	COL4A2	ENSG00000134871
bta-let-7b	TMEM2	ENSG00000135048
bta-let-7b	ACVR1B	ENSG00000135503
bta-let-7b	SEMA4F	ENSG00000135622
bta-let-7b	CPM	ENSG00000135678
bta-let-7b	TTLL4	ENSG00000135912
bta-let-7b	SLC19A3	ENSG00000135917
bta-let-7b	USP44	ENSG00000136014
bta-let-7b	NEK3	ENSG00000136098
bta-let-7b	IGF2BP3	ENSG00000136231
bta-let-7b	LIMD2	ENSG00000136490
[truncated: 492 more rows]
